# Supplementary material for: High prevalence of Sarcocystis spp. in the Eurasian wolf (Canis lupus lupus): Third-generation sequencing resolves mixed infections
Source: Int J Parasitol Parasites Wildl. 2025 Sep 22;28:101140. doi: 10.1016/j.ijppaw.2025.101140 (PMC12495290; doi:10.1016/j.ijppaw.2025.101140)
Supplement: Multimedia component 1 [file mmc1.zip › 01_filter_18S_reads_V2.sh]

#!/bin/zsh

################################################################################
# Description:  Filters full-length PacBio 18S amplicon reads using
#               Cutadapt by primer match and length range.
#               Generates a QIIME2-compatible manifest file for downstream analysis.
#
#
# Input:        Directory with gzipped FASTQ reads (*.fastq.gz)
# Output:       Filtered reads, log file, and QIIME2 manifest
#
# Requirements: conda environment with Cutadapt, zsh, awk
################################################################################

set -euo pipefail

# Load environment and activate Cutadapt
source ~/.zshrc
conda activate cutadapt

# Input FASTQ directory
READS_DIR="$1"
OUTDIR="18S_analysis"
FILTERED_DIR="$OUTDIR/filtered_reads_FINAL"
LOGFILE="$OUTDIR/cutadapt_filter_18S.log"
MANIFEST="$OUTDIR/fq_manifest_18S.tsv"

# Create necessary directories
mkdir -p "$FILTERED_DIR" "$OUTDIR"
cd "$OUTDIR"

# Initialize manifest
rm -f "$MANIFEST"
echo -e "sample-id\tabsolute-filepath" > "$MANIFEST"

# Main loop: apply Cutadapt to each FASTQ file
for FILE in $(ls "$READS_DIR"); do
    NAME=$(basename "$FILE" | awk -F '.' '{print $3}')
    
    cutadapt \
        -a "ACCTGGTTGATCCTGCCAG;required...GATCCTTCTGCAGGTTCACCTAC;required" \
        --minimum-length 1824 \
        --maximum-length 1890 \
        --too-short-output "$FILTERED_DIR/filtered_cutadapt_tooshort_${NAME}.fq.gz" \
        --too-long-output "$FILTERED_DIR/filtered_cutadapt_toolong_${NAME}.fq.gz" \
        --untrimmed-output "$FILTERED_DIR/filtered_cutadapt_untrimmed_${NAME}.fq.gz" \
        --action retain \
        -o "$FILTERED_DIR/filtered_cutadapt_trimmed_${NAME}.fq.gz" \
        "$READS_DIR/$FILE" \
        | tee -a "$LOGFILE"

    echo -e "${NAME}\t$PWD/filtered_reads_FINAL/filtered_cutadapt_trimmed_${NAME}.fq.gz" >> "$MANIFEST"
done

echo "Filtering complete. Manifest saved to $MANIFEST."
