# Supplementary material for: High prevalence of Sarcocystis spp. in the Eurasian wolf (Canis lupus lupus): Third-generation sequencing resolves mixed infections
Source: Int J Parasitol Parasites Wildl. 2025 Sep 22;28:101140. doi: 10.1016/j.ijppaw.2025.101140 (PMC12495290; doi:10.1016/j.ijppaw.2025.101140)
Supplement: Multimedia component 2 [file mmc2.zip]

Archive with 1 entries (1 files):
- 01_filter_COI_reads_V2.sh
