# Supplementary material for: High prevalence of Sarcocystis spp. in the Eurasian wolf (Canis lupus lupus): Third-generation sequencing resolves mixed infections
Source: Int J Parasitol Parasites Wildl. 2025 Sep 22;28:101140. doi: 10.1016/j.ijppaw.2025.101140 (PMC12495290; doi:10.1016/j.ijppaw.2025.101140)
Supplement: Multimedia component 2 [file mmc2.zip › 01_filter_COI_reads_V2.sh]

#!/bin/zsh

################################################################################
# Description:  Filters PacBio COI amplicon reads by primer match
#               and length using Cutadapt. Generates a QIIME2-compatible manifest.
#
#
# Input:        Directory with gzipped FASTQ reads (e.g., sample.XYZ.fastq.gz)
# Output:       Filtered reads, log file, and manifest file for QIIME2 import
#
# Requirements: conda env with cutadapt, zsh, awk
################################################################################

set -euo pipefail

# Load environment
source ~/.zshrc
mamba activate cutadapt

# Input
READS_DIR="$1"
OUTDIR="COI_analysis_qiime2"
FILTERED_DIR="$OUTDIR/filtered_reads_FINAL"
LOGDIR="$OUTDIR/logs"

# Create necessary directories
mkdir -p "$LOGDIR" "$FILTERED_DIR"
cd "$OUTDIR"

# Initialize manifest
MANIFEST="fq_manifest_COI.tsv"
rm -f "$MANIFEST"
echo -e "sample-id\tabsolute-filepath" > "$MANIFEST"

# Loop through input FASTQ files
for FILE in $(ls "$READS_DIR"); do
    NAME=$(basename "$FILE" | awk -F '.' '{print $3}')
    cutadapt \
        -a "ATGGCGTACAACAATCATAAAGAA;required...ATATCCATACCRCCATTGCCCAT;required" \
        --minimum-length 950 \
        --maximum-length 1150 \
        --too-short-output "$FILTERED_DIR/filtered_cutadapt_tooshort_${NAME}.fq.gz" \
        --too-long-output "$FILTERED_DIR/filtered_cutadapt_toolong_${NAME}.fq.gz" \
        --untrimmed-output "$FILTERED_DIR/filtered_cutadapt_untrimmed_${NAME}.fq.gz" \
        --action retain \
        --cores=0 \
        -o "$FILTERED_DIR/filtered_cutadapt_trimmed_${NAME}.fq.gz" \
        "$READS_DIR/$FILE" \
        | tee -a "$LOGDIR/cutadapt_filter.log"

    echo -e "${NAME}\t$PWD/filtered_reads_FINAL/filtered_cutadapt_trimmed_${NAME}.fq.gz" >> "$MANIFEST"
done

echo "Filtering complete. Manifest saved to $MANIFEST."
