# Supplementary material for: High prevalence of Sarcocystis spp. in the Eurasian wolf (Canis lupus lupus): Third-generation sequencing resolves mixed infections
Source: Int J Parasitol Parasites Wildl. 2025 Sep 22;28:101140. doi: 10.1016/j.ijppaw.2025.101140 (PMC12495290; doi:10.1016/j.ijppaw.2025.101140)
Supplement: Multimedia component 3 [file mmc3.zip › 02_qiime2_analysis_COI_V2.sh]

#!/bin/zsh

################################################################################
# Description:  QIIME2 pipeline for analyzing COI PacBio reads.
#               Includes import, denoising, taxonomy assignment, Sarcocystis
#               filtering, and OTU clustering.
#
#
# Requirements: QIIME2 2024.10 environment with DADA2 and sklearn plugin
################################################################################

set -euo pipefail

source ~/.zshrc
conda activate qiime2-amplicon-2024.10

WORKDIR="COI_analysis_qiime2"
cd "$WORKDIR"

LOGDIR="logs"
mkdir -p "$LOGDIR"

# Import reads
qiime tools import \
  --type 'SampleData[SequencesWithQuality]' \
  --input-path fq_manifest_COI.tsv \
  --output-path demux.qza \
  --input-format SingleEndFastqManifestPhred33V2

# Denoise
qiime dada2 denoise-ccs \
  --i-demultiplexed-seqs demux.qza \
  --p-front ATGGCGTACAACAATCATAAAGAA \
  --p-adapter ATATCCATACCRCCATTGCCCAT \
  --p-max-mismatch 4 \
  --p-trunc-len 0 \
  --p-min-len 1000 \
  --p-max-len 1100 \
  --p-trim-left 0 \
  --p-n-threads 2 \
  --p-hashed-feature-ids TRUE \
  --o-table COI-table-ccs.qza \
  --o-representative-sequences COI-rep-seqs-ccs.qza \
  --o-denoising-stats COI-stats-ccs.qza \
  | tee "$LOGDIR/qiime2_denoise.log"

qiime feature-table summarize \
  --i-table COI-table-ccs.qza \
  --o-visualization COI-table-ccs.qzv \
  --m-sample-metadata-file ../COI-sample-metadata.txt

# Taxonomy assignment
qiime feature-classifier classify-sklearn \
  --i-classifier COI-ref-seqs-ncbi-filtered-cleaned-derep-uniq-classifier.qza \
  --i-reads COI-rep-seqs-ccs.qza \
  --o-classification COI-taxonomy.qza \
  | tee "$LOGDIR/qiime2_feature_classifier.log"

qiime metadata tabulate \
  --m-input-file COI-taxonomy.qza \
  --o-visualization COI-taxonomy.qzv \
  | tee "$LOGDIR/qiime2_metadata_tabulate_taxonomy.log"

qiime feature-table tabulate-seqs \
  --i-data COI-rep-seqs-ccs.qza \
  --i-taxonomy COI-taxonomy.qza \
  --o-visualization COI-rep-seqs-ccs.qzv \
  | tee "$LOGDIR/qiime2_feature_table_tabulate_seqs.log"

qiime feature-table tabulate-feature-frequencies \
  --i-table COI-table-ccs.qza \
  --o-feature-frequencies COI-feature-frequencies.qza

qiime tools extract \
  --input-path COI-feature-frequencies.qza \
  --output-path extracted-COI-feature-frequencies

# Filter Sarcocystis sequences
qiime taxa filter-seqs \
  --i-sequences COI-rep-seqs-ccs.qza \
  --i-taxonomy COI-taxonomy.qza \
  --p-include Sarcocystis \
  --o-filtered-sequences COI-rep-seqs-only-sarcocystis.qza

qiime taxa filter-table \
  --i-table COI-table-ccs.qza \
  --i-taxonomy COI-taxonomy.qza \
  --p-include Sarcocystis \
  --o-filtered-table COI-table-only-sarcocystis.qza

# Export filtered sequences and table
qiime tools extract \
  --input-path COI-rep-seqs-only-sarcocystis.qza \
  --output-path extracted-COI-rep-seqs-only-sarcocystis

qiime tools extract \
  --input-path COI-table-only-sarcocystis.qza \
  --output-path extracted-COI-table-only-sarcocystis

# Convert BIOM to TSV
biom convert -i extracted-COI-table-only-sarcocystis/*/data/feature-table.biom \
  -o extracted-COI-table-only-sarcocystis/*/data/feature-table.tsv \
  --to-tsv

# OTU clustering for Sarcocystis sequences
qiime vsearch cluster-features-de-novo \
  --i-table COI-table-only-sarcocystis.qza \
  --i-sequences COI-rep-seqs-only-sarcocystis.qza \
  --p-perc-identity 0.975 \
  --o-clustered-sequences otu-COI-seqs-only-sarcocystis.qza \
  --o-clustered-table otu-COI-table-only-sarcocystis.qza \
  | tee "$LOGDIR/qiime2_vsearch_clusters_denovo.log"

qiime tools extract \
  --input-path otu-COI-seqs-only-sarcocystis.qza \
  --output-path extracted-otu-seqs-only-sarcocystis

qiime tools extract \
  --input-path otu-COI-table-only-sarcocystis.qza \
  --output-path extracted-COI-otu-table-only-sarcocystis

biom convert -i extracted-COI-otu-table-only-sarcocystis/*/data/feature-table.biom \
  -o extracted-COI-otu-table-only-sarcocystis/*/data/feature-table.tsv \
  --to-tsv
