# Supplementary material for: High prevalence of Sarcocystis spp. in the Eurasian wolf (Canis lupus lupus): Third-generation sequencing resolves mixed infections
Source: Int J Parasitol Parasites Wildl. 2025 Sep 22;28:101140. doi: 10.1016/j.ijppaw.2025.101140 (PMC12495290; doi:10.1016/j.ijppaw.2025.101140)
Supplement: Multimedia component 4 [file mmc4.zip › 02_qiime2_analysis_18S_V2.sh]

#!/bin/zsh

################################################################################
# Description:  QIIME2 pipeline for full-length 18S PacBio reads, including:
#               - Import from manifest
#               - Denoising with DADA2-CCS
#               - Taxonomy assignment using SILVA
#               - Extraction of Sarcocystis-specific sequences and tables
#
#
# Requirements: QIIME2 2024.10, trained SILVA classifier, metadata file
################################################################################

set -euo pipefail

# Activate environment
source ~/.zshrc
conda activate qiime2-amplicon-2024.10

# Define working directory
WORKDIR="1_sinah_analysis_qiime2"
LOGDIR="$WORKDIR/logs"
mkdir -p "$WORKDIR" "$LOGDIR"
cd "$WORKDIR"

# ------------------------------
# STEP 1: IMPORT FILTERED READS
# ------------------------------
qiime tools import \
  --type 'SampleData[SequencesWithQuality]' \
  --input-path ../fq_manifest_automated.tsv \
  --output-path demux.qza \
  --input-format SingleEndFastqManifestPhred33V2

# ------------------------------
# STEP 2: DENOISING WITH DADA2-CCS
# ------------------------------
qiime dada2 denoise-ccs \
  --i-demultiplexed-seqs demux.qza \
  --p-front ACCTGGTTGATCCTGCCAG \
  --p-adapter GATCCTTCTGCAGGTTCACCTAC \
  --p-max-mismatch 2 \
  --p-trunc-len 0 \
  --p-min-len 1801 \
  --p-max-len 1870 \
  --p-trim-left 0 \
  --p-n-threads 0 \
  --p-hashed-feature-ids TRUE \
  --o-table table-ccs.qza \
  --o-representative-sequences rep-seqs-ccs.qza \
  --o-denoising-stats stats-ccs.qza \
  | tee "$LOGDIR/qiime2_denoise.log"

# Summarize table
qiime feature-table summarize \
  --i-table table-ccs.qza \
  --o-visualization table-ccs.qzv \
  --m-sample-metadata-file ../sample-metadata.txt

# ------------------------------
# STEP 3: TAXONOMY ASSIGNMENT
# ------------------------------
qiime feature-classifier classify-sklearn \
  --i-classifier ../silva-138.2-ssu-nr99-classifier.qza \
  --i-reads rep-seqs-ccs.qza \
  --o-classification taxonomy.qza \
  | tee "$LOGDIR/qiime2_feature_classifier.log"

qiime metadata tabulate \
  --m-input-file taxonomy.qza \
  --o-visualization taxonomy.qzv \
  | tee "$LOGDIR/qiime2_metadata_tabulate_taxonomy.log"

# Link taxonomy with sequences
qiime feature-table tabulate-seqs \
  --i-data rep-seqs-ccs.qza \
  --i-taxonomy taxonomy.qza \
  --o-visualization rep-seqs-ccs.qzv \
  | tee "$LOGDIR/qiime2_feature_table_tabulate_seqs.log"

# Export feature frequencies
qiime feature-table tabulate-feature-frequencies \
  --i-table table-ccs.qza \
  --o-feature-frequencies feature-frequencies.qza

qiime tools extract \
  --input-path feature-frequencies.qza \
  --output-path extracted-feature-frequencies

# ------------------------------
# STEP 4: FILTER SARCOCYSTIS SEQUENCES
# ------------------------------
qiime taxa filter-seqs \
  --i-sequences rep-seqs-ccs.qza \
  --i-taxonomy taxonomy.qza \
  --p-include Sarcocystis \
  --o-filtered-sequences rep-seqs-only-sarcocystis.qza

qiime taxa filter-table \
  --i-table table-ccs.qza \
  --i-taxonomy taxonomy.qza \
  --p-include Sarcocystis \
  --o-filtered-table table-only-sarcocystis.qza

qiime tools extract \
  --input-path table-only-sarcocystis.qza \
  --output-path extracted-table-only-sarcocystis

# Convert BIOM to TSV
touch extracted-table-only-sarcocystis/*/data/feature-table.tsv
biom convert -i extracted-table-only-sarcocystis/*/data/feature-table.biom \
             -o extracted-table-only-sarcocystis/*/data/feature-table.tsv \
             --to-tsv
