# Supplementary material for: High prevalence of Sarcocystis spp. in the Eurasian wolf (Canis lupus lupus): Third-generation sequencing resolves mixed infections
Source: Int J Parasitol Parasites Wildl. 2025 Sep 22;28:101140. doi: 10.1016/j.ijppaw.2025.101140 (PMC12495290; doi:10.1016/j.ijppaw.2025.101140)
Supplement: Multimedia component 5 [file mmc5.xlsx]

## Sheet: Wolf samples
Wolf ID	Sample ID	Initial registration	Submitter	Origin	Sex	Age	Coprological examination	Coprological examination result	Amount of oocysts/sporocysts	18S PCR result	18S Sequence BLAST result (identity/coverage%)	COI PCR result	COI Sequence BLAST result (identity/coverage%)	RT PCR result	Final definition
1	17D2340	2017-06-12	FIWI	FR	female	> 1 year	No parasites found	negative
2	17D690	2017-02-23	FIWI	VS	female	> 1 year	No parasites found	negative
3	18D1050	2018-04-05	FIWI	SG	male	> 1 year	Sarcocystis sp. / Taenid eggs, Hookworm eggs	positive		positive	Mixed	positive (banding)	Mixed + 99.54/100% Sarcocystis linearis	negative	Mixed + 99.54/100% Sarcocystis linearis
4	18D1208	2018-04-18	FIWI	GR	female	< 1 year	Hookworm eggs	negative
5	18D2051	2018-07-05	FIWI	GR	male	> 1 year	Sarcocystis sp. / Hookworm eggs, Capillaria sp. eggs, Taenid eggs	positive
6	18D2844	2018-09-19	FIWI	TI	female	> 1 year	No parasites found	negative
7	18D2894	2018-09-26	FIWI	GR	male	< 1 year	Hookworm eggs	negative
8	18D3043	2018-10-11	FIWI	GR	male	< 1 year	Taenid eggs	negative
9	18D3078	2018-10-17	FIWI	GR	female	< 1 year	Sarcocystis sp.	positive
10	18D434	2018-02-06	FIWI	VS	female	> 1 year	No parasites found	negative
11	19D1026	2019-04-11	FIWI	VS	male	> 1 year	No parasites found	negative
12	19D1760	2019-06-12	FIWI	GR	female	> 1 year	Sarcocystis sp.	positive	++
13	19D3844	2019-12-05	FIWI	GR	female	> 1 year	Sarcocystis sp. / Capillaria sp. eggs, Cystoisospora ohioensis-burrowsi oocysts, Toxocara canis eggs	positive	+	positive	100/100% Sarcocystis tenella				100/100% Sarcocystis tenella
14	19D3845	2019-12-05	FIWI	GR	male	< 1 year	Sarcocystis sp. / Taenid eggs	positive	+++	positive	Mixed	positive	Mixed + 99.31/100% Sarcocystis capreolicanis	negative	Mixed + 99.31/100% Sarcocystis capreolicanis
15	19D4146	2019-12-19	FIWI	GR	male	< 1 year	Sarcocystis sp.	positive	+	positive	Mixed	weak positive	Mixed + 100/100% Sarcocystis capreolicanis	negative	Mixed + 100/100% Sarcocystis capreolicanis
16	19D519	2019-02-21	FIWI	GR	female	< 1 year	Sarcocystis sp.	positive	++
17	20D251	2020-01-16	FIWI	GR	female	< 1 year	Sarcocystis sp.	positive		positive	Mixed	positive (banding)	Mixed + 99.43/100% Sarcocystis linearis	negative	Mixed + 99.43/100% Sarcocystis linearis
18	20D359	2020-01-23	FIWI	GR	female	< 1 year	Sarcocystis sp.	positive		positive	Mixed	positive	Mixed + 100/100% Sarcocystis capreolicanis	negative	Mixed + 100/100% Sarcocystis capreolicanis
19	20D4008	2020-12-03	FIWI	GR	female	< 1 year	No parasites found	negative
20	20D434	2020-01-31	FIWI	GR	female	< 1 year	Sarcocystis sp.	positive	+
21	20D539	2020-02-06	FIWI	GR	male	< 1 year	No parasites found	negative
22	20D703	2020-02-19	FIWI	TG	male	> 1 year	Capillaria sp. eggs, Hookworm eggs	negative
23	20D764	2020-02-20	FIWI	GR	male	< 1 year	Toxocara canis eggs	negative
24	20D970	2020-03-13	FIWI	VD	male	< 1 year	Sarcocystis sp. / Taenid eggs	positive		positive	100/100% Sarcocystis tenella				100/100% Sarcocystis tenella
25	21D123	2021-01-08	FIWI	GR	female	> 1 year	Sarcocystis sp.	positive		positive	Mixed	positive (banding)	Mixed (undetermined)	weak positive	Mixed + Sarcocystis cruzi
26	21D1381	2021-04-22	FIWI	GR	male	< 1 year	No parasites found	negative
27	21D1403	2021-04-22	FIWI	GR	male	< 1 year	Taenid eggs, Crenosoma vulpis larvae	negative
28	21D1619	2021-05-11	FIWI	GR	male	> 1 year	Angiostrongylus vasorum larvae	negative
29	21D1731	2021-05-20	FIWI	SZ	male	> 1 year	Sarcocystis sp.	positive	+	positive	Mixed	positive (banding)	Mixed (undetermined)	negative	Mixed (undetermined)
30	21D2040	2021-06-11	FIWI	GR	male	> 1 year	Sarcocystis sp.	positive		positive	Mixed	positive (banding)	Mixed + 100/100% Sarcocystis capreolicanis	negative	Mixed + 100/100% Sarcocystis capreolicanis
31	21D2681	2021-08-04	FIWI	VS	male	> 1 year	Taenid eggs	negative
32	21D284	2021-01-22	FIWI	GR	male	< 1 year	No parasites found	negative
33	21D285	2021-01-22	FIWI	GR	female	< 1 year	Sarcocystis sp. / Toxocara canis eggs, Crenosoma sp. larvae	positive		positive	Mixed	positive (banding)	Mixed + 100/100% Sarcocystis capreolicanis	negative	Mixed + 100/100% Sarcocystis capreolicanis
34	21D294	2021-01-26	FIWI	GR	male	< 1 year	Sarcocystis sp.	positive	+
35	21D295	2021-01-26	FIWI	VS	male	< 1 year	Sarcocystis sp. / Taenid eggs, Hookworm eggs, Capillaria aerophila	positive	+	positive (banding)	Mixed	positive (banding)	Mixed + 100/100% Sarcocystis gracilis	negative	Mixed + 100/100% Sarcocystis gracilis
36	21D3005	2021-08-24	FIWI	GR	male	> 1 year	Sarcocystis sp. / Taenid eggs	positive	+	positive	Mixed	positive (banding)	Mixed (undetermined)	negative	Mixed (undetermined)
37	21D3259	2021-09-08	FIWI	GR	male	< 1 year	Sarcocystis sp. / Capillaria sp. eggs	positive		positive	Mixed	positive (banding)	Mixed + 99.37/100% Sarcocystis arieticanis	negative	Mixed + 99.37/100% Sarcocystis arieticanis
38	21D3260	2021-09-08	FIWI	GR	female	< 1 year	Sarcocystis sp.	positive		positive	Mixed	positive (banding)	Mixed + 100/100% Sarcocystis arieticanis	negative	Mixed + 100/100% Sarcocystis arieticanis
39	21D4147	2021-11-10	FIWI	BE	male	> 1 year	Sarcocystis sp. / Taenid eggs	positive
40	21D4366	2021-11-23	FIWI	VS	male	> 1 year	Sarcocystis sp.	positive		positive	100/100% Sarcocystis tenella				100/100% Sarcocystis tenella
41	21D4483	2021-11-29	FIWI	VS	female	< 1 year	Sarcocystis sp. / Taenid eggs	positive	+	positive	Mixed	positive	Mixed (undetermined)	negative	Mixed (undetermined)
42	21D4753	2021-12-10	FIWI	GR	male	< 1 year	Sarcocystis sp. / Taenid eggs	positive	+	positive	Mixed	positive (banding)	Mixed + 100/100% Sarcocystis cervicanis	negative	Mixed + 100/100% Sarcocystis cervicanis
43	21D4823	2021-12-15	FIWI	VS	male	< 1 year	Sarcocystis sp.	positive	+	positive	Mixed	weak positive (banding)	Mixed (undetermined)	negative	Mixed (undetermined)
44	21D674	2021-03-02	FIWI	BE	female	> 1 year	Sarcocystis sp.	positive		positive	100/100% Sarcocystis arieticanis				100/100% Sarcocystis arieticanis
45	22D1065	2022-03-18	FIWI	VD	male	> 1 year	Sarcocystis sp. / Capillaria sp. eggs	positive	+	positive	Mixed	positive (banding)	Mixed + 99.04/100% Sarcocystis linearis	negative	Mixed + 99.04/100% Sarcocystis linearis
46	22D1086	2022-03-22	FIWI	VS	male	> 1 year	Sarcocystis sp.	positive		positive	Mixed	positive	Mixed + 100/100% Sarcocystis capreolicanis	negative	Mixed + 100/100% Sarcocystis capreolicanis
47	22D1169	2022-03-29	FIWI	VD	male	< 1 year	Sarcocystis sp. / Taenid eggs	positive		positive	Mixed	positive	Mixed (undetermined)	negative	Mixed (undetermined)
48	22D1219	2022-03-31	FIWI	SZ	male	< 1 year	Sarcocystis sp.	positive		positive	Mixed	positive (banding)	Mixed (undetermined)	negative	Mixed (undetermined)
49	22D1261	2022-04-04	FIWI	GR	male	> 1 year	Sarcocystis sp. / Capillaria sp. eggs	positive		positive	Mixed	positive	Mixed + 99.70/100% Sarcocystis linearis	negative	Mixed + 99.70/100% Sarcocystis linearis
50	22D1278	2022-04-05	FIWI	TI	male	< 1 year	Sarcocystis sp. / Capillaria sp. eggs	positive		positive	Mixed	positive (banding)	Mixed (undetermined)	negative	Mixed (undetermined)
51	22D1451	2022-04-19	FIWI	VS	female	> 1 year	Sarcocystis sp.	positive		negative					negative
52	22D1741	2022-05-17	FIWI	GR	female	> 1 year	Sarcocystis sp.	positive		positive	Mixed	positive (banding)	Mixed + 99.67/100% Sarcocystis linearis	negative	Mixed + 99.67/100% Sarcocystis linearis
53	22D1846	2022-05-23	FIWI	VS	male	> 1 year	Taenid eggs	negative
54	22D2053	2022-06-14	FIWI	BE	male	> 1 year	Sarcocystis sp.	positive		positive	100/100% Sarcocystis tenella				100/100% Sarcocystis tenella
55	22D2394	2022-07-11	FIWI	VS	male	< 1 year	Sarcocystis sp. / Toxocara canis eggs	positive	+	positive	Mixed	positive (banding)	Mixed (undetermined)	negative	Mixed (undetermined)
56	22D2450	2022-07-18	FIWI	VS	female	< 1 year	Sarcocystis sp.	positive	+	negative					negative
57	22D2517	2022-07-26	FIWI	VS	male	> 1 year	Sarcocystis sp. / Taenid eggs	positive	+	weak positive	Mixed	weak positive (banding)	Mixed + 100/100% Sarcocystis arieticanis	negative	Mixed + 100/100% Sarcocystis arieticanis
58	22D2572	2022-08-02	FIWI	GR	male	> 1 year	Taenid eggs, Hookworm eggs	negative
59	22D2598	2022-08-04	FIWI	GR	male	> 1 year	Sarcocystis sp.	positive	+	positive	Mixed	positive (banding)	Mixed (undetermined)	negative	Mixed (undetermined)
60	22D2599	2022-08-04	FIWI	GR	male	> 1 year	Sarcocystis sp. / Cystoisospora ohioensis-burrowsi oocysts	positive	+	positive	Mixed	positive	Mixed (undetermined)	negative	Mixed (undetermined)
61	22D2790	2022-08-16	FIWI	GL	female	> 1 year	Sarcocystis sp.	positive		positive	100/100% Sarcocystis tenella				100/100% Sarcocystis tenella
62	22D290	2022-01-21	FIWI	GR	male	> 1 year	Sarcocystis sp. / Taenid eggs	positive	++	positive	100/100% Sarcocystis arieticanis				100/100% Sarcocystis arieticanis
63	22D3182	2022-09-20	FIWI	OW	male	> 1 year	Sarcocystis sp.	positive	+	positive	100/100% Sarcocystis tenella				100/100% Sarcocystis tenella
64	22D3264	2022-09-27	FIWI	GR	female	> 1 year	Sarcocystis sp.	positive	+	positive	100/100% Sarcocystis arieticanis				100/100% Sarcocystis arieticanis
65	22D3307	2022-10-04	FIWI	VS	male	> 1 year	Sarcocystis sp. / Capillaria sp. eggs	positive		positive	Mixed	positive	Mixed (undetermined)	negative	Mixed (undetermined)
66	22D3368	2022-10-06	FIWI	GR	female	< 1 year	Sarcocystis sp. / Taenid eggs	positive		positive	Mixed	positive (banding)	Mixed (undetermined)	negative	Mixed (undetermined)
67	22D3436	2022-10-11	FIWI	GR	male	> 1 year	Sarcocystis sp.	positive		positive	Mixed	positive (double, banding)	Mixed (undetermined)	negative	Mixed (undetermined)
68	22D3715	2022-11-01	FIWI	GR	male	< 1 year	Sarcocystis sp. / Crenosoma vulpis larvae	positive		positive	Mixed	positive	Mixed (undetermined)	negative	Mixed (undetermined)
69	22D3741	2022-11-03	FIWI	GR	male	> 1 year	Sarcocystis sp. / Capillaria sp. eggs	positive
70	22D3847	2022-11-10	FIWI	GR	male	> 1 year	Sarcocystis sp. / Taenid eggs, Capillaria sp. eggs	positive		positive	Mixed	positive (banding)	Mixed (undetermined)	negative	Mixed (undetermined)
71	22D3891	2022-11-16	FIWI	VD	female	< 1 year	Sarcocystis sp. / Taenid eggs, Crenosoma sp. larvae	positive		positive	Mixed	positive (banding)	Mixed + 100/100% Sarcocystis linearis	negative	Mixed + 100/100% Sarcocystis linearis
72	22D4015	2022-11-23	FIWI	GR	male	< 1 year	Sarcocystis sp. / Capillaria sp. eggs, Crenosoma sp. larvae	positive		positive	Mixed	Strong banding		negative	Mixed (undetermined)
73	22D4059	2022-11-29	FIWI	VD	male	> 1 year	Taenid eggs	negative
74	22D4128	2022-12-01	FIWI	TI	female	> 1 year	Sarcocystis sp.	positive		weak positive	Mixed	weak positive	Mixed + 100/100% Sarcocystis linearis	negative	Mixed + 100/100% Sarcocystis linearis
75	22D414	2022-01-31	FIWI	VS	male	> 1 year	Sarcocystis sp. / Capillaria sp. eggs, Taenid eggs, Toxocara canis eggs	positive		positive	Mixed	positive (banding)	Mixed + 100/100% Sarcocystis capreolicanis	negative	Mixed + 100/100% Sarcocystis capreolicanis
76	22D4334	2022-12-13	FIWI	VS	male	< 1 year	Sarcocystis sp.	positive		positive	Mixed	positive	Mixed (undetermined)	negative	Mixed (undetermined)
77	22D4511	2022-12-30	FIWI	GL	male	< 1 year	Sarcocystis sp.	positive		positive	Mixed	positive	Mixed (undetermined)	negative	Mixed (undetermined)
78	22D827	2022-03-03	FIWI	GR	male	> 1 year	Taenid eggs	negative
79	22D856	2022-03-07	FIWI	VS	female	> 1 year	Sarcocystis sp. / Taenid eggs	positive	+++
80	22D951	2022-03-10	FIWI	BE	male	< 1 year	Sarcocystis sp. / Taenid eggs	positive	++	positive	Mixed	positive (banding)	Mixed + 100/100% Sarcocystis capreolicanis	negative	Mixed + 100/100% Sarcocystis capreolicanis
81	23D1323	2023-04-12	FIWI	TI	male	< 1 year	Sarcocystis sp. / Taenid eggs	positive		positive	Mixed	positive	Mixed (undetermined)	negative	Mixed (undetermined)
82	23D1436	2023-04-20	FIWI	GL	male	> 1 year	Sarcocystis sp. / Capillaria spp. eggs, Taenid eggs	positive		positive	Mixed	positive (banding)	Mixed (undetermined)	negative	Mixed (undetermined)
83	23D1527	2023-04-26	FIWI	VS	female	> 1 year	Sarcocystis sp.	positive		positive	Mixed	positive (banding)	Mixed (undetermined)	negative	Mixed (undetermined)
84	23D265	2023-01-23	FIWI	TI	male	> 1 year	Sarcocystis sp.	positive		positive	Mixed	Strong banding		negative	Mixed (undetermined)
85	23D354	2023-01-27	FIWI	GL	female	< 1 year	Sarcocystis sp. / Taenid eggs	positive		positive	Mixed	positive	Mixed (undetermined)	negative	Mixed (undetermined)
86	23D54	2023-01-06	FIWI	BE	male	> 1 year	Sarcocystis sp.	positive		positive	Mixed	weak positive (banding)	Mixed (undetermined)	negative	Mixed (undetermined)
87	23D750	2023-03-01	FIWI	GR	male	> 1 year	Sarcocystis sp. / Taenid eggs	positive		positive	Mixed	positive	Mixed + 100/100% Sarcocystis capreolicanis	negative	Mixed + 100/100% Sarcocystis capreolicanis
	Total: 87									Total: 57-2 (negative) = 55		Total: 46-2 (strong banding) = 44		Total: 46
								Positive -> 76% (66/87)			Monoinfections -> 16% (9/55): S. tenella (6/9), S. arieticanis (3/9)		Mixed infections with sequence fragments with high identity to defined Sarcocystis spp. -> 48% (21/44): S. capreolicanis (9/21), S. linearis (7/21), S. arieticanis (3/21), S. gracilis (1/21), S. cervicanis (1/21)		Monoinfections -> 16% (9/55): S. tenella (6/9), S. arieticanis (3/9)
	Archived (57/66)										Mixed infections -> 84% (46/55)		Mixed infections with undetermined Sarcocystis spp. sequences -> 52% (23/44)		Mixed infections with sequence fragments with high identity to defined Sarcocystis spp. -> 40% (22/55): S. capreolicanis (9/22), S. linearis (7/22), S. arieticanis (3/22), S. gracilis (1/22), S. cervicanis (1/22), S. cruzi (1/22)
	Not archived (9/66)														Mixed infections with undetermined Sarcocystis spp. sequences -> 44% (24/55)
