# Supplementary material for: High prevalence of Sarcocystis spp. in the Eurasian wolf (Canis lupus lupus): Third-generation sequencing resolves mixed infections
Source: Int J Parasitol Parasites Wildl. 2025 Sep 22;28:101140. doi: 10.1016/j.ijppaw.2025.101140 (PMC12495290; doi:10.1016/j.ijppaw.2025.101140)
Supplement: Multimedia component 6 [file mmc6.xlsx]

## Sheet: 18S_ASV
ASV ID	GenBank accession no.	Sequence	Lenght	Blast result	Branch of phylogenetic tree	Sequence	Lenght	Blast result	Branch of phylogenetic tree	Final definition	21D3260 (bc2002)	21D4483 (bc2003)	22D1169 (bc2004)	22D3307 (bc2005)	22D3715 (bc2006)
1	PX046082	TAGTCATATGCTTGTCTTAAAGATTAAGCCATGCATGTCTAAGTATAAGCTTTTTATACGGCGAAACTGCGAATGGCTCATTAAAACAGTTATAGTTTATTTGATAGTCATATCAGATGAGAATCTACTACATGGATAACCGTGGTAATTCTATGGCTAATACATGCGCAAATATCCTTTTTCGCAAGGAAGAGGATAGTGTTTATTAGATACAGAACCAATACACCATCTGTGTTTAACACACAGGTGGTGTGAAAAAGGTGATTCATAGTAACCGAACGGATCGCATTATAGTCATTTTCAATGGCTGGCGATAGATCATTCAAGTTTCTGACCTATCAGCTTTCGACGGTAGTGTATTGGACTACCGTGGCAGTGACGGGTAACGGGGAATTAGGG…	1840	99.95-99.50% Sarcocystis arieticanis (PQ538540.1, MK420017.1), 99.24% Sarcocystis linearis (KY973358.1)	Sarcocystis arieticanis	CTCAGGGAGGTAGTGACAAGAAATAACAACACTGGAAATTTTATTTCTAGTGATTGGAATGATGGGAATTTAAACCCCTTTCAGAGTAACAATTGGAGGGCAAGTCTGGTGCCAGCAGCCGCGGTAATTCCAGCTCCAATAGCGTATATTAAAGTTGTTGCAGTTAAAAAGCTCGTAGTTGGATGTCTGCTGGAAGCAATCGGTCCGCCCTATTTGTAGGGTGTGCACTTGATGAATTCTGGCATCTCTATCCTGATAATGGTGTGCCGCGTGGGGGGGAATTCTCCTCTTCCGCGCGACATCAGTTTTCGGGATACTGTTACTTTGAGAAAATTAGAGTGTTTGAAGCAGGCTAATTGCCTTGAATACTGCAGCATGGAATAACAATATAGGATTTCG…	644	100% Sarcocystis arieticanis (PQ538540.1, MF039331.1), 100% Sarcocystis tenella (MG515217.1), 100% Sarcocystis sp. (ON645289.1)	Sarcocystis arieticanis	Sarcocystis arieticanis	6254	0	0	0	0
2	PX046083	TAGTCATATGCTTGTCTTAAAGATTAAGCCATGCATGTCTAAGTATAAGCTCTTTATACGGCGAAACTGCGAATGGCTCATTAAAACAGTTATAGTTTATTTGATAGTCATATGAGATGAGAATCTACTACATGGATAACCGTGGTAATTCTATGGCTAATACATGCGCAAATATCCTTTTTCGCAAGGAAGAGGATAGTGTTTATTAGATACAGAACCAATACACCATCTGTGTTTAACACACAGGTGGTGTGAAAAAGGTGATTCATAGTAACCGAACGGATCGCATTATAGTCATTTTCAATGGCTGGCGATAGATCATTCAAGTTTCTGACCTATCAGCTTTCGACGGTAGTGTATTGGACTACCGTGGCAGTGACGGGTAACGGGGAATTAGGG…	1840	100-99.61% Sarcocystis arieticanis (MF039330.1, PQ538540.1)	Sarcocystis arieticanis	CTCAGGGAGGTAGTGACAAGAAATAACAACACTGGAAATTTTATTTCTAGTGATTGGAATGATGGGAATTTAAACCCCTTTCAGAGTAACAATTGGAGGGCAAGTCTGGTGCCAGCAGCCGCGGTAATTCCAGCTCCAATAGCGTATATTAAAGTTGTTGCAGTTAAAAAGCTCGTAGTTGGATGTCTGCTGGAAGCAATCGGTCCGCCCTATTTGTAGGGTGTGCACTTGATGAATTCTGGCATCTCTATCCTGATAATGGTGTGCCGCGTGGGGGGGAATTCTCCTCTTCCGCGCGACATCAGTTTTCGGGATACTGTTACTTTGAGAAAATTAGAGTGTTTGAAGCAGGCTAATTGCCTTGAATACTGCAGCATGGAATAACAATATAGGATTTCG…	644	100% Sarcocystis arieticanis (PQ538540.1, MF039331.1), 100% Sarcocystis tenella (MG515217.1), 100% Sarcocystis sp. (ON645289.1)	Sarcocystis arieticanis	Sarcocystis arieticanis	1194	0	0	6	1099
3	PX046084	TAGTCATATGCTTGTCTTAAAGATTAAGCCATGCATGTCTAAGTATAAGCTTTTTATACGGCGAAACTGCGAATGGCTCATTAAAACAGTTATAGTTTATTTGATAGTCATATCAGATGAGAATCTACTACATGGATAACCGTGGTAATTCTATGGCTAATACATGCGCAAATATCCTTTTTCGCAAGGAAGAGGATAGTGTTTATTAGATACAGAACCAATACACCATCTGTGTTTAACACACAGGTGGTGTGAAAAAGGTGATTCATAGTAACCGAACGGATCGCATTATAGTCATTTTCAATGGCTGGCGATAGATCATTCAAGTTTCTGACCTATCAGCTTTCGACGGTAGTGTATTGGACTACCGTGGCAGTGACGGGTAACGGGGAATTAGGG…	1840	99.89-99.45% Sarcocystis arieticanis (PQ538540.1, MK420017.1), 99.24% Sarcocystis linearis (KY973358.1)	Sarcocystis arieticanis	CTCAGGGAGGTAGTGACAAGAAATAACAACACTGGAAATTTTATTTCTAGTGATTGGAATGATGGGAATTTAAACCCCTTTCAGAGTAACAATTGGAGGGCAAGTCTGGTGCCAGCAGCCGCGGTAATTCCAGCTCCAATAGCGTATATTAAAGTTGTTGCAGTTAAAAAGCTCGTAGTTGGATATCTGCTGGAAGCAATCGGTCCGCCCTATTTGTAGGGTGTGCACTTGATGAATTCTGGCATCTCTATCCTGATAATGGTGTGCCGCGTGGGGGGGAATTCTCCTCTTCCGCGCGACATCAGTTTTCGGGATACTGTTACTTTGAGAAAATTAGAGTGTTTGAAGCAGGCTAATTGCCTTGAATACTGCAGCATGGAATAACAATATAGGATTTCG…	644	100% Sarcocystis tenella (MG515217.1), 100% Sarcocystis sp. (ON645289.1)	Sarcocystis arieticanis	Sarcocystis arieticanis	11	0	0	1428	0
4	PX046085	TAGTCATATGCTTGTCTTAAAGATTAAGCCATGCATGTCTAAGTATAAGCTCTTTATACGGCGAAACTGCGAATGGCTCATTAAAACAGTTATAGTTTATTTGATAGTCATATCAGATGAGAATCTACTACATGGATAACCGTGGTAATTCTATGGCTAATACATGCGCAAATATCCTTTTTCGCAAGGAAGAGGATAGTGTTTATTAGATACAGAACCAATACACCATCTGTGTTTAACACACAGGTGGTGTGAAAAAGGTGATTCATAGTAACCGAACGGATCGCATTATAGTCATTTTCAATGGCTGGCGATAGATCATTCAAGTTTCTGACCTATCAGCTTTCGACGGTAGTGTATTGGACTACCGTGGCAGTGACGGGTAACGGGGAATTAGGG…	1840	100-99.56% Sarcocystis arieticanis (PQ538540.1, MK420017.1)	Sarcocystis arieticanis	CTCAGGGAGGTAGTGACAAGAAATAACAACACTGGAAATTTTATTTCTAGTGATTGGAATGATGGGAATTTAAACCCCTTTCAGAGTAACAATTGGAGGGCAAGTCTGGTGCCAGCAGCCGCGGTAATTCCAGCTCCAATAGCGTATATTAAAGTTGTTGCAGTTAAAAAGCTCGTAGTTGGATGTCTGCTGGAAGCAATCGGTCCGCCCTATTTGTAGGGTGTGCACTTGATGAATTCTGGCATCTCTATCCTGATAATGGTGTGCCGCGTGGGGGGGAATTCTCCTCTTCCGCGCGACATCAGTTTTCGGGATACTGTTACTTTGAGAAAATTAGAGTGTTTGAAGCAGGCTAATTGCCTTGAATACTGCAGCATGGAATAACAATATAGGATTTCG…	644	100% Sarcocystis arieticanis (PQ538540.1, MF039331.1), 100% Sarcocystis tenella (MG515217.1), 100% Sarcocystis sp. (ON645289.1)	Sarcocystis arieticanis	Sarcocystis arieticanis	0	0	0	457	0
5	PX046086	TAGTCATATGCTTGTCTTAAAGATTAAGCCATGCATGTCTAAGTATAAGCTTTTTATACGGCGAAACTGCGAATGGCTCATTAAAACAGTTATAGTTTATTTGATAGTCATCTGAGATGAAAGTCTACTACATGGATAACCGTGGTAATTCTATGGCTAATACATGCGCAAATATCCTTTTTCGCAAGGGAGAGGATAGTGTTTATTAGATACAGAACCAATACACCAGTGTCAAAACTGGTGTGAAAAAGGTGATTCATAGTAACCGAACGGATCGCATTATGGTCATTTTATAATGGCTGGCGATAGATCATTCAAGTTTCTGACCTATCAGCTTTCGACGGTAGTGTATTGGACTACCGTGGCAGTGACGGGTAACGGGGAATTAGGGTTCGATTC…	1831	99.89-99.51% Sarcocystis capracanis (MW832482.1, KU820982.1), 99.46-99.40% Sarcocystis tenella (KC209734.1, MW832471.1)	Sarcocystis capracanis	CTCAGGGAGGTAGTGACAAGAAATAACAACACTGGAAATTTTATTTCTAGTGATTGGAATGATGGGAATTTAAACCCCTTTCAGAGTAACAATTGGAGGGCAAGTCTGGTGCCAGCAGCCGCGGTAATTCCAGCTCCAATAGCGTATATTAAAGTTGTTGCAGTTAAAAAGCTCGTAGTTGGATGTCTGCTGGAAGCAATCAGTCCGCCCTATTTGTAGGGTGTGCACTTGATGAATTCTGGCATTTTTGTCCCAATGATGTAGCGGGGCGGTGGTATTCGGTGAAAGCCGAGTATCCTGTTCCGATTATTGGGATACTGTTACTTTGAGAAAATTAGAGTGTTTGAAGCAGGCTAATTGCCTTGAATACTGCAGCATGGAATAACAATATAGGATTTC…	645	100-99.69% Sarcocystis capracanis (PQ288429.2, KR155191.1)	Sarcocystis tenella (outside)	Sarcocystis capracanis "like"	0	217	0	0	0
6	PX046087	TAGTCATATGCTTGTCTTAAAGATTAAGCCATGCATGTCTAAGTATAAGCTTTTTATACGGCGAAACTGCGAATGGCTCATTAAAACAGTTATAGTTTATTTGATAGTCATATAAAGATACTACATGGATAACCGTGGTAATTCTATGGCTAATACATGCGCAAATATCCTACTTCTCTTGAAGGAGAGGATAGTGTTTATTAGATACAGAACCAATACACCATTCTTTACGGATGGTGTAAAAAAGGTGATTCATAGTAACCGAACGGATCGCATTATAGTCATTTTGTATGGCTGGCGATAGATCATTCAAGTTTCTGACCTATCAGCTTTCGACGGTAGTGTATTGGACTACCGTGGCAGTGACGGGTAACGGGGAATTAGGGTTCGATTCCGGAG…	1837	99.78-99.45% Sarcocystis linearis (KY019055.1, MN334306.1), 99.45% Sarcocystis sp. (LC405946.1), 99.40% Sarcocystis taeniata (KF831290.1, KF831278.1)	Sarcocystis linearis	CTCAGGGAGGTAGTGACAAGAAATAACAACACTGGAAATTTTATTTCTAGTGATTGGAATGATGGGAATTTAAACCCCTTTCAGAGTAACAATTGGAGGGCAAGTCTGGTGCCAGCAGCCGCGGTAATTCCAGCTCCAATAGCGTATATTAAAGTTGTTGCAGTTAAAAAGCTCGTAGTTGGATGTCTGCTGGAAGCAATCAGTCCGCCCTATTTGTAGGGTGTGCACTTGATGAATTCTGGCATCTATGTCCCGATAAAGAAACGGGCGTTTAGCTGTTGGGCGAAAGCTCGACAGCTCGCGTCCGTTTATTGGGATAATACTGTTACTTTGAGAAAATTAGAGTGTTTGAAGCAGGCTAATTGCCTTGAATACTGCAGCATGGAATAACAATATAGG…	650	100-99.85% Sarcocystis linearis (KY019055.1, MN334293.1)	Sarcocystis linearis	Sarcocystis linearis	0	0	0	2521	0
7	PX046088	TAGTCATATGCTTGTCTTAAAGATTAAGCCATGCATGTCTAAGTATAAGCTTTTTATACGGCGAAACTGCGAATGGCTCATTAAAACAGTTATAGTTTATTTGATAGTCATATTATAAAGATACTACATGGATAACCGTGGTAATTCTATGGCTAATACATGCGCAAATATCCTACTTCTCTTGAAGGAGAGGATAGTGTTTATTAGATACAGAACCAATACACCATTCTTTTAGGATGGTGTAAAAAAGGTGATTCATAGTAACCGAACGGATCGCATTATAGTCATTTTATATGGCTGGCGATAGATCATTCAAGTTTCTGACCTATCAGCTTTCGACGGTAGTGTATTGGACTACCGTGGCAGTGACGGGTAACGGGGAATTAGGGTTCGATTCCG…	1839	99.45-99.29% Sarcocystis linearis (MN334308.1, KY019039.1), 99.24% Sarcocystis taeniata (KU753886.1, KF831291.1)	Sarcocystis linearis	CTCAGGGAGGTAGTGACAAGAAATAACAACACTGGAAATTTTATTTCTAGTGATTGGAATGATGGGAATTTAAACCCCTTTCAGAGTAACAATTGGAGGGCAAGTCTGGTGCCAGCAGCCGCGGTAATTCCAGCTCCAATAGCGTATATTAAAGTTGTTGCAGTTAAAAAGCTCGTAGTTGGATGTCTGCTGGAAGCAATCAGTCCGCCCTATTTGTAGGGTGTGCACTTGATGAATTCTGGCATCTATGTCCCGATAGGAGAACGGGCGTTTAGCTGTTGAGCGAAAGCTCAAGAGCTCACGTCCGTTTATTGGGATAATACTGTTACTTTGAGAAAATTAGAGTGTTTGAAGCAGGCTAATTGCCTTGAATACTGCAGCATGGAATAACAATATAGG…	650	100-99.54% Sarcocystis linearis (MN334308.1, KY019039.1)	Sarcocystis linearis	Sarcocystis linearis	0	0	0	0	1423
8	PX046089	TAGTCATATGCTTGTCTTAAAGATTAAGCCATGCATGTCTAAGTATAAGCTTTTTATACGGCGAAACTGCGAATGGCTCATTAAAACAGTTATAGTTTATTTGATAGTCATATAAAAGTACTACATGGATAACCGTGGTAATTCTATGGCTAATACATGCGCAAATATCCTACTTCTTTTTAAGGGAGAGGATAGTGTTTATTAGATACAGAACCAATACACTATTCTTTTAGGATGGTGTAAAAAAGGTGATTCATAGTAACCGAACGGATCGCATTATAGTCATTTTGTATGGCTGGCGATAGATCATTCAAGTTTCTGACCTATCAGCTTTCGACGGTAGTGTATTGGACTACCGTGGCAGTGACGGGTAACGGGGAATTAGGGTTCGATTCCGGA…	1837	99.56-99.34% Sarcocystis linearis (KY019039.1, MN334291.1), 99.29% Sarcocystis taeniata (KF831291.1, KF831278.1)	Sarcocystis linearis	CTCAGGGAGGTAGTGACAAGAAATAACAACACTGGAAATTTTATTTCTAGTGATTGGAATGATGGGAATTTAAACCCCTTTCAGAGTAACAATTGGAGGGCAAGTCTGGTGCCAGCAGCCGCGGTAATTCCAGCTCCAATAGCGTATATTAAAGTTGTTGCAGTTAAAAAGCTCGTAGTTGGATGTCTGCTGGAAGCAATCAGTCCGCCCTATTTGTAGGGTGTGCACTTGATGAATTCTGGCATCTATGTCCCGATAGGAGAACGGGCGTTTAGCTGTTGAGCGAAAGCTCAAGAGCTCACGTCCGTTTATTGGGATAATACTGTTACTTTGAGAAAATTAGAGTGTTTGAAGCAGGCTAATTGCCTTGAATACTGCAGCATGGAATAACAATATAGG…	650	100-99.54% Sarcocystis linearis (MN334308.1, KY019039.1)	Sarcocystis linearis	Sarcocystis linearis	0	0	0	1261	0
9	PX046090	TAGTCATATGCTTGTCTTAAAGATTAAGCCATGCATGTCTAAGTATAAGCTTTTTATACGGCGAAACTGCGAATGGCTCATTAAAACAGTTATAGTTTATTTGATAGTCATATAAAAATACTACATGGATAACCGTGGTAATTCTATGGCTAATACATGCGCAAATATCCTACTTCTCTTCTGGAGGAGAGGATAGTGTTTATTAGATACAGAACCAATACACCATTCTTTTAGGATGGTGTAAAAAAGGTGATTCATAGTAACCGAACGGATCGCATTATAGTCATTTTATATGGCTGGCGATAGATCATTCAAGTTTCTGACCTATCAGCTTTCGACGGTAGTGTATTGGACTACCGTGGCAGTGACGGGTAACGGGGAATTAGGGTTCGATTCCGG…	1836	99.67-99.62% Sarcocystis linearis (KY019044.1, MN334310.1), 99.35-99.29% Sarcocystis taeniata (KU753886.1, KF831283.1)	Sarcocystis linearis	CTCAGGGAGGTAGTGACAAGAAATAACAACACTGGAAATTTTATTTCTAGTGATTGGAATGATGGGAATTTAAACCCCTTTCAGAGTAACAATTGGAGGGCAAGTCTGGTGCCAGCAGCCGCGGTAATTCCAGCTCCAATAGCGTATATTAAAGTTGTTGCAGTTAAAAAGCTCGTAGTTGGATGTCTGCCGGAAGCAGTCAGTCCGCCCTATTTGTAGGGTGTGCACTTGATGAATTCTGGCATCTATGTCCCGATAAAGGAACGGGCGTTTAGCTGTTGAGCGAAAGCTCAAGAGCTCACGTCCGTTTATTGGGATAATACTGTTACTTTGAGAAAATTAGAGTGTTTGAAGCAGGCTAATTGCCTTGAATACTGCAGCATGGAATAACAATATAGG…	650	100-99.54% Sarcocystis linearis (KY019051.1, MN334291.1)	Sarcocystis linearis	Sarcocystis linearis	0	0	0	1225	0
10	PX046091	TAGTCATATGCTTGTCTTAAAGATTAAGCCATGCATGTCTAAGTATAAGCTTTTTATACGGCGAAACTGCGAATGGCTCATTAAAACAGTTATAGTTTATTTGATAGTCATATAAGAATACTACATGGATAACCGTGGTAATTCTATGGCTAATACATGCGCAAATATCCTACTTCTTTTTAAGGGAGAGGATAGTGTTTATTAGATACAGAACCAATACACCATTCTTTTAGGATGGTGTAAAAAAGGTGATTCATAGTAACCGAACGGATCGCATTATAGTCATTTTATATGGCTGGCGATAGATCATTCAAGTTTCTGACCTATCAGCTTTCGACGGTAGTGTATTGGACTACCGTGGCAGTGACGGGTAACGGGGAATTAGGGTTCGATTCCGGA…	1837	99.51-99.29% Sarcocystis linearis (MN334291.1, KY019044.1), 99.29% Sarcocystis taeniata (KF831278.1)	Sarcocystis linearis	CTCAGGGAGGTAGTGACAAGAAATAACAACACTGGAAATTTTATTTCTAGTGATTGGAATGATGGGAATTTAAACCCCTTTCAGAGTAACAATTGGAGGGCAAGTCTGGTGCCAGCAGCCGCGGTAATTCCAGCTCCAATAGCGTATATTAAAGTTGTTGCAGTTAAAAAGCTCGTAGTTGGATGTCTGCCGGAAGCAGTCAGTCCGCCCTATTTGTAGGGTGTGCACTTGATGAATTCTGGCATCTATGTCCCGATAAAGGAACGGGCGTTTAGCTGTTGAGCGAAAGCTCAAGAGCTCACGTCCGTTTATTGGGATAATACTGTTACTTTGAGAAAATTAGAGTGTTTGAAGCAGGCTAATTGCCTTGAATACTGCAGCATGGAATAACAATATAGG…	650	100-99.54% Sarcocystis linearis (KY019051.1, MN334291.1)	Sarcocystis linearis	Sarcocystis linearis	0	0	0	898	0
11	PX046092	TAGTCATATGCTTGTCTTAAAGATTAAGCCATGCATGTCTAAGTATAAGCTTTTTATACGGCGAAACTGCGAATGGCTCATTAAAACAGTTATAGTTTATTTGATAGTCATATAAAAGTACTACATGGATAACCGTGGTAATTCTATGGCTAATACATGCGCAATTATCTTCTTCTTTTTAAGGGAGAGGATAGTGTTTATTAGATACAGAACCAATACACTATTCTTTTAGGATGGTGTAAAAAAGGTGATTCATAGTAACCGAACGGATCGCATTATAGTCATTTTCTATGGCTGGCGATAGATCATTCAAGTTTCTGACCTATCAGCTTTCGACGGTAGTGTATTGGACTACCGTGGCAGTGACGGGTAACGGGGAATTAGGGTTCGATTCCGGAG…	1836	99.13-99.08% Sarcocystis linearis (KY019039.1, KY019040.1)	Sarcocystis linearis	CTCAGGGAGGTAGTGACAAGAAATAACAACACTGGAAATTTTATTTCTAGTGATTGGAATGATGGGAATTTAAACCCCTTTCAGAGTAACAATTGGAGGGCAAGTCTGGTGCCAGCAGCCGCGGTAATTCCAGCTCCAATAGCGTATATTAAAGTTGTTGCAGTTAAAAAGCTCGTAGTTGGATGTCTGCTGGAAGCAATCAGTCCGCCCTATTTGTAGGGTGTGCACTTGATGAATTCTGGCATCTATGTCCCGATAGGAGAACGGGCGTTTAGCTGTTGAGCGAAAGCTCAAGAGCTCACGTCCGTTTATTGGGATAATACTGTTGCTTTGGGAAAATTAGAGTGTTTGAAGCAGGCTAATTGCCTTGAATACTGCAGCATGGAATAACAATATAGG…	650	99.54-99.08% Sarcocystis linearis (MN334308.1, KY019039.1), 99.08% Sarcocystis taeniata (KF831291.1), 99.08% Sarcocystis grueneri (KC556825.1)	Sarcocystis linearis	Sarcocystis linearis	0	0	0	261	0
12	PX046093	TAGTCATATGCTTGTCTTAAAGATTAAGCCATGCATGTCTAAGTATAAGCTTTTTATACGGCGAAACTGCGAATGGCTCATTAAAACAGTTATAGTTTATTTGATAGTCATATAAAAATACTACATGGATAACCGTGGTAATTCTATGGCTAATACATGCGCAAATATCCTACTTCTTTTTAAGGGAGAGGATAGTGTTTATTAGATACAGAACCAATACACCATTCTTTACGGATGGTGTAAAAAAGGTGATTCATAGTAACCGAACGGATCGCATTATAGTCATTTTGTATGGCTGGCGATAGATCATTCAAGTTTCTGACCTATCAGCTTTCGACGGTAGTGTATTGGACTACCGTGGCAGTGACGGGTAACGGGGAATTAGGGTTCGATTCCGGA…	1847	99.62-99.57% Sarcocystis linearis (MN334298.1, KY973364.1), 99.51% Sarcocystis taeniata (KF831282.1, KF831279.1)	Sarcocystis linearis/taeniata	CTCAGGGAGGTAGTGACAAGAAATAACAACACTGGAAATTTTATTTCTAGTGATTGGAATGATGGGAATTTAAACCCCTTTCAGAGTAACAATTGGAGGGCAAGTCTGGTGCCAGCAGCCGCGGTAATTCCAGCTCCAATAGCGTATATTAAAGTTGTTGCAGTTGAAAAGCTCGTAGTTGGATGTCTGCTGGAAGCAATCAGTCCGCCCTATTTGTAGGGTGTGCACTTGATGAATTCTGGCATCTATGTCCCGATAAGAGAACGGGCGTGTCACATTAGCTGTTGGGCGAAAGCTCAAGAGCGTGTGTGCGTCCGTTTATTGGGATAATACTGTTACTTTGAGAAAATTAGAGTGTTTGAAGCAGGCTAATTGCCTTGAATACTGCAGCATGGAATA…	660	99.85% Sarcocystis linearis (KY973372.1), 99.85% Sarcocystis sp. (MT737850.1), 99.39% Sarcocystis taeniata (KF831281.1)	Sarcocystis linearis/taeniata	Sarcocystis linearis "like"	0	0	0	1305	0
13	PX046094	TAGTCATATGCTTGTCTTAAAGATTAAGCCATGCATGTCTAAGTATAAGCTTTTTATACGGCGAAACTGCGAATGGCTCATTAAAACAGTTATAGTTTATTTGATAGTCATATAAAAATACTACATGGATAACCGTGGTAATTCTATGGCTAATACATGCGCAAATATCCTGCTTCTCTTGAAGGAGGGGATAGTGTTTATTAGATACAGAACCAATACACCATTCTTTTAGGATGGTGTAAAAAAGGTGATTCATAGTAACCGAACGGATCGCATTATAGTCATTTAATATGGCTGGCGATAGATCATTCAAGTTTCTGACCTATCAGCTTTCGACGGTAGTGTATTGGACTACCGTGGCAGTGACGGGTAACGGGGAATTAGGGTTCGATTCCGGAG…	1847	99.73% Sarcocystis linearis (KY973357.1), 99.68% Sarcocystis taeniata (KU753888.1)	Sarcocystis linearis/taeniata	CTCAGGGAGGTAGTGACAAGAAATAACAACACTGGAAATTTTATTTCTAGTGATTGGAATGATGGGAATTTAAACCCCTTTCAGAGTAACAATTGGAGGGCAAGTCTGGTGCCAGCAGCCGCGGTAATTCCAGCTCCAATAGCGTATATTAAAGTTGTTGCAGTTAAAAAGCTCGTAGTTGGATGTCTGCTGGAAGCAATCAGTCCGCCCTATTTGTAGGGTGTGCACTTGATGAATTCTGGCATCTATGTCCCGATAAAAGGACGGGCGTGTCACATTAGCTGTTGGGCGAAAGCTCAAGAGCGTGTGTGCGTCCGTTTATTGGGATAATACTGTTACTTTGAGAAAATTAGAGTGTTTGAAGCAGGCTAATTGCCTTGAATACTGCAGCATGGAATA…	660	100-99.85% Sarcocystis linearis (KY973357.1, MN334290.1)	Sarcocystis linearis	Sarcocystis linearis "like"	0	0	0	692	0
14	PX046095	TAGTCATATGCTTGTCTTAAAGATTAAGCCATGCATGTCTAAGTATAAGCTTTTTATACGGCGAAACTGCGAATGGCTCATTAAAACAGTTATAGTTTATTTGATAGTCATATAAAAATACTACATGGATAACCGTGGTAATTCTATGGCTAATACATGCGCAAATATCCTACTTCTCTTGAAGGAGGGGATAGTGTTTATTAGATACAGAACCAATACACCATTCTTTTAGGATGGTGTAAAAAAGGTGATTCATAGTAACCGAACGGATCGCATTATAGTCATTTAATATGGCTGGCGATAGATCATTCAAGTTTCTGACCTATCAGCTTTCGACGGTAGTGTATTGGACTACCGTGGCAGTGACGGGTAACGGGGAATTAGGGTTCGATTCCGGAG…	1844	99.67-99.51% Sarcocystis linearis (KY973367.1, KY973357.1), 99.46% Sarcocystis taeniata (KU753888.1)	Sarcocystis linearis/taeniata	CTCAGGGAGGTAGTGACAAGAAATAACAACACTGGAAATTTTATTTCTAGTGATTGGAATGATGGGAATTTAAACCCCTTTCAGAGTAACAATTGGAGGGCAAGTCTGGTGCCAGCAGCCGCGGTAATTCCAGCTCCAATAGCGTATATTAAAGTTGTTGCAGTTAAAAAGCTCGTAGTTGGATGTCTGCTGGAAGCAATCAGTCCGCCCTATTTGTAGGGTGTGCACTTGATGAATTCTGGCATCTATGTCCCGATAAGAGAACGGGCGTGTCACATTAGCTGTTGGGCGAAAGCTCAAGAGCGTGTGTGCGTCCGTTTATTGGGATAATACTGTTACTTTGAGAAAATTAGAGTGTTTGAAGCAGGCTAATTGCCTTGAATACTGCAGCATGGAATA…	660	99.70% Sarcocystis linearis (KY973372.1), 99.70% Sarcocystis sp. (MT737850.1), 99.24% Sarcocystis taeniata (KF831281.1)	Sarcocystis linearis/taeniata	Sarcocystis linearis "like"	0	0	0	481	0
15	PX046096	TAGTCATATGCTTGTCTTAAAGATTAAGCCATGCATGTCTAAGTATAAGCTTTTTATACGGCGAAACTGCGAATGGCTCATTAAAACAGTTATAGTTTATTTGATAGTCATCTGAGATGAAAGTCTACTACATGGATAACCGTGGTAATTCTATGGCTAATACATGCGCAAATATCCTTTTTCGCAAGGAAGAGGATAGTGTTTATTAGATACAGAACCAATACACCAGTGTCACAGCTGGTGTGAAAAAGGTGATTCATAGTAACCGAACGGATCGCATTATGGTCATTCTTTTGTAATGGCTGGCGATAGATCATTCAAGTTTCTGACCTATCAGCTTTCGACGGTAGTGTATTGGACTACCGTGGCAGTGACGGGTAACGGGGAATTAGGGTTCGA…	1836	100-99.78% Sarcocystis tenella (MK420019.1, PQ536471.1)	Sarcocystis tenella	CTCAGGGAGGTAGTGACAAGAAATAACAACACTGGAAATTTTATTTCTAGTGATTGGAATGATGGGAATTTAAACCCCTTTCAGAGTAACAATTGGAGGGCAAGTCTGGTGCCAGCAGCCGCGGTAATTCCAGCTCCAATAGCGTATATTAAAGTTGTTGCAGTTAAAAAGCTCGTAGTTGGATGTCTGCTGGAAGCAATCAGTCCGCCCTATTTGTAGGGTGTGCACTTGATGAATTCTGGCATTTTTGTCCCAATGATGTAACGGGGCGGTGGTACTCGGTGAAAGCCGAGTATCCTGTTTTCCGATTATTGGGATACTGTTACTTTGAGAAAATTAGAGTGTTTGAAGCAGGCTAATTGCCTTGAATACTGCAGCATGGAATAACAATATAGGATT…	647	100% Sarcocystis tenella (MK420019.1, LC214878.1), 100% Sarcocystis sp. (KT873783.1)	Sarcocystis tenella	Sarcocystis tenella	6698	0	0	7730	0
16	PX046097	TAGTCATATGCTTGTCTTAAAGATTAAGCCATGCATGTCTAAGTATAAGCTTTTTATACGGCGAAACTGCGAATGGCTCATTAAAACAGTTATAGTTTATTTGATAGTCATCTGAGATGAAAGTCTACTACATGGATAACCGTGGTAATTCTATGGCTAATACATGCGCAAATATCCTTTTTCGCAAGGAAGAGGATAGTGTTTATTAGATACAGAACCAATACACCAGTGTCACAGCTGGTGTGAAAAAGGTGATTCATAGTAACCGAACGGATCGCATTATGGTCATTCTTTTGTAATGGCTGGCGATAGATCATTCAAGTTTCTGACCTATCAGCTTTCGACGGTAGTGTATTGGACTACCGTGGCAGTGACGGGTAACGGGGAATTAGGGTTCGA…	1836	100-99.72% Sarcocystis tenella (KP263754.1, MK420018.1)	Sarcocystis tenella	CTCAGGGAGGTAGTGACAAGAAATAACAACACTGGAAATTTTATTTCTAGTGATTGGAATGATGGGAATTTAAACCCCTTTCAGAGTAACAATTGGAGGGCAAGTCTGGTGCCAGCAGCCGCGGTAATTCCAGCTCCAATAGCGTATATTAAAGTTGTTGCAGTTAAAAAGCTCGTAGTTGGATGTCTGCTGGAAGCAATCAGTCCGCCCTATTTGTAGGGTGTGCACTTGATGAATTCTGGCATTTTTGTCCCAATGATGTAACGGAGCGGTGGTATTCGGTGAAAGCCGAGTATCCCGTTTTCCGATTATTGGGATACTGTTACTTTGAGAAAATTAGAGTGTTTGAAGCAGGCTAATTGCCTTGAATACTGCAGCATGGAATAACAATATAGGATT…	647	100-99.68% Sarcocystis tenella (KP263754.1, PP657633.1)	Sarcocystis tenella	Sarcocystis tenella	3116	0	0	3326	0
17	PX046098	TAGTCATATGCTTGTCTTAAAGATTAAGCCATGCATGTCTAAGTATAAGCTTTTTATACGGCGAAACTGCGAATGGCTCATTAAAACAGTTATAGTTTATTTGATAGTCATCTGAGATGAAAGTCTACTACATGGATAACCGTGGTAATTCTATGGCTAATACATGCGCAAATATCCTTTTTCGCAAGGAAGAGGATAGTGTTTATTAGATACAGAACCAATACACCAGTGTCACAGCTGGTGTGAAAAAGGTGATTCATAGTAACCGAACGGATCGCATTATGGTCATTCTTTTGTAATGGCTGGCGATAGATCATTCAAGTTTCTGACCTATCAGCTTTCGACGGTAGTGTATTGGACTACCGTGGCAGTGACGGGTAACGGGGAATTAGGGTTCGA…	1836	99.95-99.78% Sarcocystis tenella (KC209734.1, MW832471.1), 99.34-99.23% Sarcocystis capracanis (MW832482.1, MW832485.1)	Sarcocystis tenella	CTCAGGGAGGTAGTGACAAGAAATAACAACACTGGAAATTTTATTTCTAGTGATTGGAATGATGGGAATTTAAACCCCTTTCAGAGTAACAATTGGAGGGCAAGTCTGGTGCCAGCAGCCGCGGTAATTCCAGCTCCAATAGCGTATATTAAAGTTGTTGCAGTTAAAAAGCTCGTAGTTGGATGTCTGCTGGAAGCAATCAGTCCGCCCTATTTGTAGGGTGTGCACTTGATGAATTCTGGCATTTTTGTCCCAATGATGTAACGGGGCGGTGGTATTCGGTGAAAGCCGAGTATCCTGTTTTCCGATTATTGGGATACTGTTACTTTGAGAAAATTAGAGTGTTTGAAGCAGGCTAATTGCCTTGAATACTGCAGCATGGAATAACAATATAGGATT…	647	100% Sarcocystis tenella (KC209734.1, MW832471.1), 100% Sarcocystis sp. (KY613625.1)	Sarcocystis tenella	Sarcocystis tenella	0	0	0	137	0
18	PX046099	TAGTCATATGCTTGTCTTAAAGATTAAGCCATGCATGTCTAAGTATAAGCTTTTTATACGGCGAAACTGCGAATGGCTCATTAAAACAGTTATAGTTTATTTGATAGTCATCTGAGATGAAAGTCTACTACATGGATAACCGTGGTAATTCTATGGCTAATACATGCGCAAATATCCTTTTTCGCAAGGAAGAGGATAGTGTTTATTAGATACAGAACCAATACACCAGTGTCACAGCTGGTGTGAAAAAGGTGATTCATAGTAACCGAACGGATCGCATTATGGTCATTCTTTTGTAATGGCTGGCGATAGATCATTCAAGTTTCTGACCTATCAGCTTTCGACGGTAGTGTATTGGACTACCGTGGCAGTGACGGGTAACGGGGAATTAGGGTTCGA…	1836	99.95-99.72% Sarcocystis tenella (MK420019.1, PQ536471.1), 99.34% Sarcocystis capracanis (MW832482.1, MW832485.1)	Sarcocystis tenella	CTCAGGGAGGTAGTGACAAGAAATAACAACACTGGAAATTTTATTTCTAGTGATTGGAATGATGGGAATTTAAACCCCTTTCAGAGTAACAATTGGAGGGCAAGTCTGGTGCCAGCAGCCGCGGTAATTCCAGCTCCAATAGCGTATATTAAAGTTGTTGCAGTTAAAAAGCTCGTAGTTGGATGTCTGCTGGAAGCAATCAGTCCGCCCTATTTGTAGGGTGTGCACTTGATGAATTCTGGCATTTTTGTCCCAATGATGTAACGGGGCGGTGGTACTCGGTGAAAGCCGAGTATCCTGCTTTCCGATTATTGGGATACTGTTACTTTGAGAAAATTAGAGTGTTTGAAGCAGGCTAATTGCCTTGAATACTGCAGCATGGAATAACAATATAGGATT…	647	100-99.85% Sarcocystis tenella (MW021142.1, LC214878.1)	Sarcocystis tenella	Sarcocystis tenella	0	0	0	22	0
19	PX046100	TAGTCATATGCTTGTCTTAAAGATTAAGCCATGCATGTCTAAGTATAAGCTTTTTATACGGCGAAACTGCGAATGGCTCATTAAAACAGTTATAGTTTATTTGATAGTCATCTGAGATGAAAGTCTACTACATGGATAACCGTGGTAATTCTATGGCTAATACATGCGCAAGTATCCTTTTTCGCAAGGAAGAGGATAGTGTTTATTAGATACAGAACCAATACACCAGTGTCACAGCTGGTGTGAAAAAGGTGATTCATAGTAACCGAACGGATCGCATTATGGTCATTCTTTTGTAATGGCTGGCGATAGATCATTCAAGTTTCTGACCTATCAGCTTTCGACGGTAGTGTATTGGACTACCGTGGCAGTGACGGGTAACGGGGAATTAGGGTTCGA…	1836	100-99.67% Sarcocystis tenella (KP263752.1, MK420018.1)	Sarcocystis tenella	CTCAGGGAGGTAGTGACAAGAAATAACAACACTGGAAATTTTATTTCTAGTGATTGGAATGATGGGAATTTAAACCCCTTTCAGAGTAACAATTGGAGGGCAAGTCTGGTGCCAGCAGCCGCGGTAATTCCAGCTCCAATAGCGTATATTAAAGTTGTTGCAGTTAAAAAGCTCGTAGTTGGATGTCTGCTGGAAGCAATCAGTCCGCCCTATTTGTAGGGTGTGCACTTGATGAATTCTGGCATTTTTGTCCCAATGATGTAACGGAGCGGTGGTATTCGGTGAAAGCCGAGTATCCCGTTTTCCGATTATTGGGATACTGTTACTTTGAGAAAATTAGAGTGTTTGAAGCAGGCTAATTGCCTTGAATACTGCAGCATGGAATAACAATATAGGATT…	647	100-99.68% Sarcocystis tenella (KP263754.1, PP657633.1)	Sarcocystis tenella	Sarcocystis tenella	0	0	0	17	0
20	PX046101	TAGTCATATGCTTGTCTTAAAGATTAAGCCATGCATGTCTAAGTATAAGCTTTTTATACGGCGAAACTGCGAATGGCTCATTAAAACAGTTATAGTTTATTTGATAGTCATCTGAGATGAAAGTCTACTACATGGATAACCGTGGTAATTCTATGGCTAATACATGCGCAAATATCCTTTTTCGCAAGGAAGAGGATAGTGTTTATTAGATACAGAACCAATACACCAGTGTCACAGCTGGTGTGAAAAAGGTGATTCATAGTAACCGAACGGATCGCATTATGGTCATTCTTTTGTAATGGCTGGCGATAGATCATTCAAGTTTCTGACCTATCAGCTTTCGACGGTAGTGTATTGGACTACCGTGGCAGTGACGGGTAACGGGGAATTAGGGTTCGA…	1836	100-99.72% Sarcocystis tenella (KP263756.1, MK420019.1)	Sarcocystis tenella	CTCAGGGAGGTAGTGACAAGAAATAACAACACTGGAAATTTTATTTCTAGTGATTGGAATGATGGGAATTTAAACCCCTTTCAGAGTAACAATTGGAGGGCAAGTCTGGTGCCAGCAGCCGCGGTAATTCCAGCTCCAATAGCGTATATTAAAGTTGTTGCAGTTAAAAAGCTCGTAGTTGGATGTCTGCTGGAAGCAATCAGTCCGCCCTATTTGTAGGGTGTGCACTTGATGAATTCTGGCATTTCTGTCCCAATGATGTAACGGGGCGGTGGTACTCGGTGAAAGCCGAGTATCCTGTTTTCCGATTATTGGGATACTGTTACTTTGAGAAAATTAGAGTGTTTGAAGCAGGCTAATTGCCTTGAATACTGCAGCATGGAATAACAATATAGGATT…	647	100-99.85% Sarcocystis tenella (KP263756.1, MK420019.1)	Sarcocystis tenella	Sarcocystis tenella	0	0	0	5	0
21	PX046102	TAGTCATATGCTTGTCTTAAAGATTAAGCCATGCATGTCTAAGTATAAGCTTTTTATACGGCGAAACTGCGAATGGCTCATTAAAACAGTTATAGTTTATTTGATAGTCATCTGAGATGAAAGTCTACTACATGGATAACCGTGGTAATTCTATGGCTAATACATGCGCAAATATCCTTTTTCGCAAGGAAGAGGATAGTGTTTATTAGATACAGAACCAATACACCAGTGTCACAGCTGGTGTGAAAAAGGTGATTCATAGTAACCGAACGGATCGCATTATGGTCATTCTTTTGTAATGGCTGGCGATAGATCATTCAAGTTTCTGACCTATCAGCTTTCGACGGTAGTGTATTGGACTACCGTGGCAGTGACGGGTAACGGGGAATTAGGGTTCGA…	1827	Best blast  95.37-94.67% Sarcocystis tenella (MK420019.1, PQ536471.1)	Sarcocystis tenella (lower support)	CTCAGGGAGGTAGTGACAAGAAATAACAACACTGGAAATTTTATTTCTAGTGATTGGAATGATGGGAATTTAAACCCCTTTCAGAGTAACAATTGGAGGGCAAGTCTGGTGCCAGCAGCCGCGGTAATTCCAGCTCCAATAGCGTATATTAAAGTTGTTGCAGTTAAAAAGCTCGTAGTTGGATGTCTGCTGGAAGCAATCAGTCCGCCCTATTTGTAGGGTGTGCACTTGATGAATTCTGGCATTTTTGTCCCAATGATGTAACGGGGCGGTGGTACTCGGTGAAAGCCGAGTATCCTGTTTTCCGATTATTGGGATACTGTTACTTTGAGAAAATTAGAGTGTTTGAAGCAGGCTAATTGCCTTGAATACTGCAGCATGGAATAACAATATAGGATT…	647	100% Sarcocystis tenella (MK420019.1, LC214878.1), 100% Sarcocystis sp. (KT873783.1)	Sarcocystis tenella	Sarcocystis tenella "like"	205	0	0	0	0
22	PX046103	TAGTCATATGCTTGTCTTAAAGATTAAGCCATGCATGTCTAAGTATAATCCCTTTATACGGCGAAACTGCGAATGGCTCATTAAAGCAGTTATAGTTTACTTGATAGTCATACCAGATGAAAATCTACTACATAGATAACCGTGGTATTTCTATGGCTAATACATGCGCAAATATCCTTTTTCGCGAGGAAAAGGATAGTGTTTATCAGATACAGAACCAATACAGCGTCTGTGTTTAACACAGGTGGTGTGAAAAAGGTGATTCATAGTAACCGAACGGATCGCATTATAGTCATTTTGTATGGCTGGCGATAGATCATTCAAGTTTCTGACCTATCAGCTTTCGACGGTAGTGTATTGGACTACCGTGGCAGTGACGGGTAACGGGGAATTAGGGTC…	1835	Best blast  95.07-94.88% Sarcocystis hircicanis (KU820985.1, OP430816.1)	Sarcocystis hircicanis/arieticanis/rossii	CTCAGGGAGGTAGTGACAAGAAATAACAACACTGGAATTTCTATTTCTAGTGATCGGAATGATGGGAATTTAAACCGCTTTCAGAGGAACGATTGGAGGGCAAGTCTGGTGCCAACAGCCGCGGTAATTCCAGCTCCAATAGCGTAAGTTAAAGTTGTTGCAGCTAAAAACCTCGTAGTTGGATGTCTGCTGGAAGCAATCGGTCCGCCCTATCTGTAGGGTGCGCACTTGATGAATTCTGGCATCTCTATCCTAATAGTAGTGCTCTCGGGGGCGTCATAGCTCTTCGCGACACTATTTCTGGGATACTGTTACTTTGAGAAAATTAGAGTGTTTGAAGCAGGCTAATGACTGCCTTGAATACTGCAGCATGGAATAACAGTTTCAGATTGCGGTTCT…	639	Best blast  93.46-93.15% Sarcocystis hircicanis (KU820985.1, OP430816.1)	Sarcocystis hircicanis/arieticanis	Sarcocystis sp.	0	0	0	179	0
23	PX046104	TAATCATATGCTTGTCTCAAAGGTCCAGCCATGGATGTCTATTTGTGAGCTGTTTATACGGTGAAACTGCGAACAACTCATCAAAACAGTTATAGTTTCTTGGGTATTTTTCAGATGAAATTCTACTACCTGGGTAACCGTTGTAATTCTATGCCTAATACATGCGCAGGCATCCTTTCTCGCATGGAAGATGATAGTGATTATCAGGTACAGAGCCAGTACACCATCTTTTCACTGGTGGTGTAAAAAAGGTGATTCATAATAACCGAACGGATCGCTTTAGAGTCGTTTTATCTGGCTGGCGACAGATCACTCACGTTTCTGACCTATCAGCTTTCGACGGTAGTGTATTGGACTACCGTGGCAGTGACGGGTAACGAGGAATTAGGGTTCGATCAC…	1817	Best blast  91.11% Sarcocystis cruzi (OR553290.1)		CTCAGAGAGGTAAAGAAGTAACAACACTGGAAATTTTGTTTCTAGTGGTTGGAATGACGGGAATTTGATCCCCTTTCAAAGTAACAGCTGGAGGGCAAGTCTGGTGCCAGCAGCCGCGGTGATTCCAGCTTCAATAGCGTATATAGAAGTTGGTGCACTTGAGAAGCTCGTAGTTGGATGTCTGGTGGAAGCAATCAGTTCGCCCTATTTGTAGGGTGTGCACTTGATGAATCCTGACCACTATCTCCCAATCATAACGGAAGCTATTGGGCAAAAGCTGAGCAGCATATCCGATATTTTGGAATATTGTTGCTTTGAGAAAATTAGAGTGTTTGAAGCAGGCTAATTGCCTCGAGTGCTGCAGCATGGATTAACAATGTGGCATTTCGGTTTTATTTT…	634	Best blast  89.46% Sarcocystis mehlhorni (PQ192074.1)		Sarcocystis sp.	0	0	28	216	153
											17478	217	28	22167	2675
								only fragment more specific		"like" in phylogenetic tree in a branch most closely related to the named species
								only fragment totally different		"Sarcocystis sp." in phylogenetic tree in a branch with more than one species
										"Sarcocystis sp." in phylogenetic tree isolated with no affilation to any other species

## Sheet: COI_OTU
OTU ID	GenBank accession no.	Sequence	Lenght	Blast result	Branch of phylogenetic tree	Final definition	21D3260 (bc2010)	21D4483 (bc2011)	22D1169 (bc2012)	22D3307 (bc2013)	22D3715 (bc2014)
1	PX000706	CTAGCCGTTATGTATCTACTTACGGCGGGTATCTTTAGCGTTGTTGGTACTTTAATATCGGATGTGGTTCGCTACGAATTATCGGCTTCAGGATCGAGGCTCTTTGCCGTAGATTCGTTAGTTACTTACAACGTGCTGTTTACGATCCACGGTCTGGCCATGATATTCATGTTCTTGATGCCAGCCCTGTTCTCCGGCTTCGGTAACTACTTCATACCGCTGTACTCAGGATCGGCCGAGGTCGCCTTACCGAGGATCAACTCGATATCTTACTTCTTGCTGCCTCTCGGCTCGACGCTCCTCCTTCACTCGATAGTTTCGGAGTTCGGTGCGGCCATCGGCTGGACTATGTATCCGCCTCTGAGCACCACTGGCGGGACTACGAATACGGAGGCCATA…	1038	99.66-92.77% Sarcocystis arieticanis (ON858959.1, MK419975.1)	Sarcocystis arieticanis	Sarcocystis arieticanis	14723	0	0	1947	2946
2	PX000707	CTAGCCGTTATGTATCTACTTACGGCGGGTATCTTTAGCGTTGTTGGTACTTTAATATCGGATGTGGTTCGCTACGAATTATCGGCTTCAGGATCGAGGCTCTTTGCCGTAGATTCGTTAGTTACTTACAACGTGCTGTTTACGATCCACGGTCTGGCCATGATATTCATGTTCTTGATGCCAGCCCTGTTCTCCGGCTTCGGTAACTACTTCATACCGCTGTACTCAGGATCGGCCGAGGTCGCCTTACCGAGGATCAACTCGATATCTTACTTCTTGCTGCCTCTCGGCTCGACGCTCCTCCTTCACTCGATAGTTTCGGAGTTCGGTGCGGCCATCGGCTGGACTATGTATCCGCCTCTGAGCACCACTGGCGGGACTACGAATACGGAGGCCATA…	1038	99.33-92.20% Sarcocystis arieticanis (ON858959.1, PQ165949.1)	Sarcocystis arieticanis	Sarcocystis arieticanis	489	0	0	0	0
3	PX000708	CTAGCCGGTATGTACTTACTTACGGCAGGTATCTTTAGTGTTGTTGGTACTCTGATTTCGGATGAGGTTCGCTATGAACTATCGGCAGCAGGATCGAGGCTCTTTGCCGTAGACTGCTTGGCAACTTACAATGTGCTGTTTACACTGCACGGCCTGGCAATGATATTCATGTTCTTGATGCCGGCATTGTTCTCCGGCTTCGGTAACTACTTCATACCGCTATACGCTGGAGCTGCCGAGGTCGCCTTACCGAGGATCAACTCCATATCTTACTTCTTGCTGCCTCTCGGCTCGACGCTCCTCCTTCACTCGATAGTTTCGGAGTTCGGTGCGGCCATCGGCTGGACTATGTATCCGCCTCTGAGCACCACTGGCGGGACTACGAATACGGAGGCCATA…	1038	96.34-90.75% Sarcocystis arieticanis (MK419975.1, PQ165949.1)	Sarcocystis arieticanis	Sarcocystis arieticanis	0	0	0	49	0
4	PX000709	CTAGCCGGTATGTACATACTTACGGCAGGTATCTTTAGTGTTGTTGGTACTCTGGTTTCGGATGTGGTTCGCTACGAACTATCGGCTGCAGGGTCGAGGCTCTTTGCCGTAGACTGCATGGCGACTTACAATGTGCTGTTTACAATCCACGGCCTGGCTATGATCTTCATGTTCTTAATGCCAGTCCTGTTCTCCGGCTTCGGTAACTACTTCATACCGCTGTACGCTGGATCTACCGAGGTCGCCTTACCGAGGGTCAACTCGTTGTCTTACTTCTTGCTGCCTCTCGGCTCGACGCTCCTCCTTCACTCCCTGGTTGCGGAGTTCGGTGCGGCCATCGGCTGGACAATGTATCCGCCGCTGAGTACGAATGGCGTGACGATGAATACGGAGGCCGTT…	1038	99.81-98.11% Sarcocystis capracanis (PQ683644.1, MW848328.1)	Sarcocystis capracanis	Sarcocystis capracanis	0	11747	0	0	0
5	PX000710	CTAGCCGGTATGTACTTACTTACGGCAGGTATCTTTAGTGTTGTTGGTACTCTGATTTCGGATGAGGTTCGCTATGAACTATCGGCAGCAGGATCGAGGCTCTTTGCCGTAGACTGCTTGGCAACTTACAATGTGCTGTTTACACTGCACGGCCTGGCAATGATATTCATGTTCTTGATGCCGGCATTGTTCTCCGGCTTCGGTAACTACTTCATACCGCTATACGCTGGAGCTGCCGAGGTCGCCTTACCGAGGATCAACTCCATATCTTACTTCTTGCTGCCTCTCGGCTCGACGCTCCTCCTTCACTCGATTGTTGCGGAGTTCGGTGCGGCCATCGGCTGGACAATGTATCCACCGCTGAGCACCAATGGCATGACGTTGAATACGGAGGCCGTT…	1038	96.44-94.83% Sarcocystis capracanis (PQ683644.1, MW848328.1)	Sarcocystis capracanis (outside)	Sarcocystis capracanis	0	165	0	0	0
6	PX000711	CTAGCCGGTATGTACATACTTACGGCAGGTATCTTTAGTGTTGTTGGTACTCTGGTTTCGGATGTGGTTCGCTACGAACTATCGGCTGCAGGGTCGAGGCTCTTTGCCGTAGACTGCATGGCGACTTACAATGTGCTGTTTACAATCCACGGCCTGGCTATGATCTTCATGTTCTTAATGCCAGTCCTGTTCTCCGGCTTCGGTAACTACTTCATACCGCTGTACGCTGGATCTACCGAGGTCGCCTTACCGAGGGTCAACTCGTTGTCTTACTTCTTGCTGCCTCTCGGCTCGACGCTCCTCCTTCACTCCCTAGTTGCGGAGTTCGGTGCGGCCATCGGCTGGACAATGTATCCACCGCTGAGTACGAATGGCGTGACGATGAATACGGAGGCCGTT…	1038	97.99-96.82% Sarcocystis capracanis (OR258619.1, MW848322.1)	Sarcocystis capracanis	Sarcocystis capracanis	0	109	0	0	0
7	PX000712	CTAGCCGGTATGTACTTACTTACGGCAGGTATCTTTAGTGTTGTTGGTACTCTGATTTCGGATGAGGTTCGCTATGAACTATCGGCAGCAGGATCGAGGCTCTTTGCCGTAGACTGCTTGGCAACTTACAATGTGCTGTTTACACTGCACGGCCTGGCAATGATATTCATGTTCTTGATGCCGGCATTGTTCTCCGGCTTCGGTAACTACTTCATACCGCTATACGCTGGAGCTGCCGAGGTCGCCTTACCGAGGATCAACTCCATATCTTACTTCTTGCTGCCTCTCGGCTCGACGCTCCTCCTTCACTCGATTGTTGCGGAGTTCGGTGCGGCCATCGGCTGGACAATGTATCCACCGCTGAGCACCAATGGCATGACGTTGAATACGGAGGCCGTT…	1038	100-99.02% Sarcocystis capreolicanis (KY018943.1, MN339287.1)	Sarcocystis capreolicanis	Sarcocystis capreolicanis	0	11990	17664	9762	10426
8	PX000713	CTAGCCGGTATGTACATACTTACGGCAGGTATCTTTAGTGTTGTTGGTACTCTGGTTTCGGATGTGGTTCGCTACGAACTATCGGCTGCAGGGTCGAGGCTCTTTGCCGTAGACTGCATGGCGACTTACAATGTGCTGTTTACAATCCACGGCCTGGCTATGATCTTCATGTTCTTAATGCCAGTCCTGTTCTCCGGCTTCGGTAACTACTTCATACCGCTGTACGCTGGATCTACCGAGGTCGCCTTACCGAGGGTCAACTCGTTGTCTTACTTCTTGCTGCCTCTCGGCTCGACGCTCCTCCTTCACTCCCTGGTTGCGGAGTTCGGTGCGGCCATCGGCTGGACAATGTATCCACCGCTGAGCACCAATGGCATGACGTTGAATACGGAGGCCGTT…	1038	97.11-96.08% Sarcocystis capreolicanis (KY018940.1, MN339287.1)	Sarcocystis capreolicanis	Sarcocystis capreolicanis	0	608	437	0	0
9	NR	CTAGCCGGTATGTACTTACTTACGGCGGGTATCTTTAGTGTTGTTGGTACTCTGATTTCGGATGCTGTTCGGTATGAACTATCGGCTGCAGGCTCGAGGCTCTTTGCCGTGGACTGCCTAGCGACTTACAATGTGCTGTTTACACTGCACGGCCTGGCAATGATCTTTATGTTCTTGATGCCGGCCTTGTTCTCCGGCTTTGGTAACTACTTCATACCGCTGTACGCTGGTTCGGCCGAGGTTGCATTACCGAGGATCAACTCGATATCTTACTTCCTGCTGCCTCTCGGCTCGACGCTCCTCCTTCACTCGATTGTTGCGGAGTTCGGTGCGGCCATCGGCTGGACAATGTATCCACCGCTGAGCACCAATGGCATGACGTTGAATACGTAGGCCGTT…	1038	97.30-96.86% Sarcocystis capreolicanis (KY018943.1, MN339287.1)	Sarcocystis capreolicanis	Sarcocystis capreolicanis	0	0	212	0	0
10	PX000714	CTAGCCGGTATGTACATACTTACGGCGGGTATCTTTAGTGTTGTTGGTACTTTGATTTCGGATGTGGTTCGCTATGAATTATCGGCTGCCGGGTCGAGGCTCTTTGCCGCTGACTGCCTGGCAACTTACAATGTGCTGTTTACAGTACACGGCCTGGCTATGATCTTTATGTTCTTAATGCCAGTCCTGTTCTCCGGCTTCGGTAACTACTTCATACCGCTGTACGCTGGATCTACCGAGGTCGCCTTACCGAGGGTCAACTCGTTGTCTTACTTCCTGCTGCCTCTCGGCTCGACACTCCTCCTTCACTCCCTCGTTGCGGAGTTCGGTGCGGCCATCGGCTGGACAATGTATCCACCTCTGAGCACCAATGGCATGACTATGAATACGGAGGCCGTT…	1038	100-99.13% Sarcocystis gracilis (KY018958.1, MN339317.1)	Sarcocystis gracilis	Sarcocystis gracilis	0	417	10270	3236	1094
11	PX000715	CTAGCCGGTATGTACTTACTTACGGCAGGTATCTTTAGTGTTGTTGGTACTCTGATTTCGGATGAGGTTCGCTATGAACTATCGGCAGCAGGATCGAGGCTCTTTGCCGTAGACTGCTTGGCAACTTACAATGTGCTGTTTACACTGCACGGCCTGGCAATGATATTCATGTTCTTGATGCCGGCATTGTTCTCCGGCTTCGGTAACTACTTCATACCGCTATACGCTGGAGCTGCCGAGGTCGCCTTACCGAGGATCAACTCCATATCTTACTTCTTGCTGCCTCTCGGCTCGACGCTCCTCCTTCACTCGATTGTTGCGGAGTTCGGTGCGGCCATCGGCTGGACAATGTATCCACCGCTGAGCACCAATGGCATGACGTTGAATACGGAGGCCGTT…	1038	96.53-95.63% Sarcocystis gracilis (KY018949.1, MN339306.1)	Sarcocystis gracilis	Sarcocystis gracilis	0	0	582	0	0
12	PX000716	CTAGCCGGTATGTACTTACTTACGGCGGGTATCTTTAGTGTTGTTGGTACTCTGATTTCGGATGCTGTTCGGTATGAACTATCGGCTGCAGGCTCGAGGCTCTTTGCCGTGGACTGCCTAGCGACTTACAATGTGCTGTTTACACTGCACGGCCTGGCAATGATCTTTATGTTCTTGATGCCGGCCTTGTTCTCCGGCTTTGGTAACTACTTCATACCGCTGTACGCTGGTTCGGCCGAGGTTGCATTACCGAGGATCAACTCGATATCTTACTTCCTGCTGCCTCTCGGCTCGACGCTCCTCCTTCACTCGATTGTTGCGGAGTTCGGTGCGGCCATCGGCTGGACAATGTATCCACCGCTGAGCACCAATGGCATGACGTTGAATACGGAGGCCGTT…	1038	99.71-98.93% Sarcocystis iberica (MT070663.1, OP617440.1)	Sarcocystis iberica	Sarcocystis iberica	0	0	626	0	0
13	PX000717	CTGGCCTGTATGTACTTACTTACAGCCGGTATCTTTAGCGTTGTTGGTACTCTGCTTTCGGATGCGGTTCGCTATGAACTATCGGCTTCAGGCTCAAGGCTCTTTGCCGTAGACTGCATGACGACTTACAATGTGCTGTTTACGATCCACGGTCTGGCCATGATATTCATGTTCTTAATGCCAGCCCTGTTCTCCGGCTTCGGTAACTACTTCATACCGCTCTACGTTGGAGCTGCTGAGGTCGTCTTACCGAGGCTCAACTCCATATCTTATTTCCTGCTGCCTCTCGGCTCGACGCTCCTCCTCCACTCGATTGTTGCGGAGTTCGGTGCGGCCATCGGCTGGACTATGTATCCGCCTCTGAGCACCAATGCCATGACCATGAATACGGAGGCCGTT…	1038	99.81-98.55% Sarcocystis linearis (MN339326.1, KY973309.1)	Sarcocystis linearis	Sarcocystis linearis	2526	6641	6406	11969	8249
14	PX000718	CTAGCCGGTATGTACATACTTACGGCGGGTATCTTTAGTGTTGTTGGTACTTTAATTTCGGATGTGGTTCGCTATGAACTATCGGCTGCAGGGTCGAGGCTCTTTGCCGTAGACTGCATGGCGACTTACAATGTGCTGTTTACAATCCACGGCCTGGCTATGATCTTCATGTTCTTAATGCCAGTCCTGTTCTCCGGCTTCGGTAACTACTTCATACCGCTCTACGCTGGATCTACCGAGGTCGCCTTACCGAGGGTCAACTCGTTGTCTTACTTCTTGCTGCCTCTCGGCTCGACGCTCCTCCTTCACTCGCTAGTTGCGGAGTTCGGTGCGGCCATCGGCTGGACAATGTATCCGCCGCTGAGTACGAATGGCGTGACCATGAATACGGAGGCCGTT…	1038	99.90-97.11% Sarcocystis tenella (MW768891.1, PQ189447.1)	Sarcocystis tenella	Sarcocystis tenella	14893	405	0	6240	489
15	PX000719	CTAGCCGGTATGTACTTACTTACGGCAGGTATCTTTAGTGTTGTTGGTACTCTGATTTCGGATGCTGTTCGGTATGAATTATCGGCTGCAGGATCGAGGCTCTTTGCCGTGGACTGCCTAGCAACTTACAACGTGCTGTTCACGCTTCACGGCCTGGCAATGATCTTTATGTTCTTGATGCCGGCCTTGTTCTCCGGATTTGGTAACTATTTCATACCGCTGTACGCTGGTTCGGCGGAAGTTGCCCTGCCGAGGATCAACTCGGTATCTTACTTCCTGCTGCCTCTCGGCTCGACGCTCCTCCTTCACTCGATTGTTGCGGAGTTCGGTGCGGCCATCGGCTGGACAATGTATCCACCGCTGAGCACCAATGGCATGACGTTGAATACGGAGGCCGTT…	1038	99.81% Sarcocystis sp. (MT180296.1), 99.61-98.36% Sarcocystis venatoria (MT070690.1, KY973287.1)	Sarcocystis venatoria	Sarcocystis venatoria	0	0	402	0	6825
16	PX000720	CTAGCCGGTATGTACTTACTTACGGCAGGTATCTTTAGTGTTGTTGGTACTCTGATTTCGGATGAGGTTCGCTATGAACTATCGGCAGCAGGATCGAGGCTCTTTGCCGTAGACTGCTTGGCAACTTACAATGTGCTGTTTACACTGCACGGCCTGGCAATGATATTCATGTTCTTGATGCCGGCATTGTTCTCCGGCTTCGGTAACTACTTCATACCGCTATACGCTGGAGCTGCCGAGGTCGCCTTACCGAGGATCAACTCCATATCTTACTTCTTGCTGCCTCTCGGCTCGACGCTCCTCCTTCACTCGATTGTTGCGGAGTTCGGTGCGGCCATCGGCTGGACAATGTATCCACCGCTGAGCACCAATGGCATGACGTTGAATACGGAGGCCGTT…	1038	Best blast  96.80% Sarcocystis sp. (MT180296.1), 96.63-95.47% Sarcocystis venatoria (MT070690.1, KY973287.1)	Sarcocystis venatoria/iberica	Sarcocystis sp.	0	0	0	0	425
17	PX000721	CTGGCCTGTATGTACTTACTTACAGCCGGTATCTTTAGCGTTGTTGGTACTCTGCTTTCGGATGCGGTTCGCTATGAACTATCGGCTTCAGGCTCAAGGCTCTTTGCCGCAGACTGCATGACGACTTACAATGTGCTGTTTACGATCCACGGTCTGGCCATGATATTCATGTTCTTAATGCCAGCCCTGTTCTCCGGCTTCGGTAACTACTTCATACCGCTCTACGTTGGAGCTGCTGAGGTCGTCTTACCGAGGCTCAACTCCATATCTTATTTCCTGCTGCCTCTCGGCTCGACGCTCCTCCTTCACTCGATTGTTGCGGAGTTCGGTGCGGCCATCGGCTGGACTATGTATCCGCCTCTGAGCACCAATGCCATGACCATGAATACGGAGGCCGTT…	1038	Best blast à 94.61-94.32% Sarcocystis venatoria (MT070688.1, KY973287.1)	Sarcocystis venatoria/iberica	Sarcocystis sp.	0	0	0	0	93
18	PX000722	CTAGCCGGTATGTACATACTTACGGCGGGTATCTTTAGTGTTGTTGGTACTTTGATTTCGGATGTGGTTCGCTATGAATTATCGGCTGCCGGGTCGAGGCTCTTTGCCGCTGACTGCCTGGCAACTTACAATGTGCTGTTTACAGTCCACGGCCTGGCTATGATCTTTATGTTCTTAATGCCAGTCCTGTTCTCCGGCTTCGGTAACTACTTCATACCGCTGTACGCTGGATCTACCGAGGTCGCCTTACCGAGGGTCAACTCGTTGTCTTACTTCCTGCTGCCTCTCGGCTCGACACTCCTCCTTCACTCCCTCGTTGCGGAGTTCGGTGCGGCCATCGGCTGGACAATGTATCCGCCTCTGAGCACCAATGCCATGACCATGAATACGGAGGCCGTT…	1038	Best blast  95.76-94.74% Sarcocystis linearis (MK234164.1, OM906800.1)	Sarcocystis linearis/taeniata	Sarcocystis sp.	0	0	0	0	56
							32631	32082	36599	33203	30547
						"Sarcocystis sp." in phylogenetic tree in a branch with more than one species
